# Supplementary material for: Integrated transcriptome, metabolome and phytohormone analysis reveals developmental differences between the first and secondary flowering in Castanea mollissima
Source: Front Plant Sci. 2023 Mar 16;14:1145418. doi: 10.3389/fpls.2023.1145418 (PMC10060901; doi:10.3389/fpls.2023.1145418)
Supplement: Supplementary file 2 [file Table_1.xlsx]

## Sheet: Supplementary table 1
Supplementary table 1
Expression and annotation analysis of 147 co-upregulated genes
ID	FMaM-1_fpkm	FMaM-2_fpkm	FMaM-3_fpkm	FMiF-1_fpkm	FMiF-2_fpkm	FMiF-3_fpkm	SMaM-1_fpkm	SMaM-2_fpkm	SMaM-3_fpkm	SMiF-1_fpkm	SMiF-2_fpkm	SMiF-3_fpkm	chr	start	end	strand	gene_name	gene_description	KEGG	NR	Swissprot	Tremble	KOG	GO	Pfam
CMHBY200046	13.9	14.91	14.65	11.19	13.2	10.48	67.27	68.01	68.96	29.44	31	31.36	ctg0001	1527510	1529430	+	CMHBY200046	--	K12133 MYB-related transcription factor LHY | (RefSeq) uncharacterized protein LOC112280611 (A)	protein reveille 1 [Quercus suber]	RecName: Full=Protein REVEILLE 1;	SubName: Full=protein REVEILLE 1-like isoform X2 {ECO:0000313|RefSeq:XP_018816785.1};	Zuotin and related molecular chaperones (DnaJ superfamily), contains DNA-binding domains	GO:0005634,nucleus; GO:0003677,DNA binding; GO:0003700,DNA-binding transcription factor activity; GO:0009851,auxin biosynthetic process; GO:0009734,auxin-activated signaling pathway; GO:0007623,circadian rhythm; GO:0010600,regulation of auxin biosynthetic process; GO:0006355,regulation of transcription, DNA-templated; GO:0006351,transcription, DNA-templated	Myb DNA-binding like
CMHBY200213	16.23	16.45	18.48	53.85	57.35	56.87	39.37	45.82	45.33	195.29	196.97	193.95	ctg0002	1369751	1371944	+	CMHBY200213	--	K20619 cytochrome P450 family 78 subfamily A | (RefSeq) cytochrome P450 78A9-like (A)	cytochrome p450 78a3 [Quercus suber]	RecName: Full=Cytochrome P450 78A3; EC=1.14.-.-;	SubName: Full=cytochrome P450 78A9-like {ECO:0000313|RefSeq:XP_018824322.1};	Cytochrome P450 CYP2 subfamily	GO:0016020,membrane; GO:0020037,heme binding; GO:0005506,iron ion binding; GO:0016709,oxidoreductase activity, acting on paired donors, with incorporation or reduction of molecular oxygen, NAD(P)H as one donor, and incorporation of one atom of oxygen; GO:0044550,secondary metabolite biosynthetic process	Cytochrome P450
CMHBY200373	8.58	10.88	9.05	1.03	1.13	1.35	21.5	23.8	19.35	7.77	6.45	8.11	ctg0003	1188998	1192162	-	CMHBY200373	--	K09422 transcription factor MYB, plant | (RefSeq) myb-related protein 305-like (A)	myb-related protein 305 [Quercus suber]	RecName: Full=Myb-related protein 305;	SubName: Full=MYB transcription factor MYB181 {ECO:0000313|EMBL:ABH02847.1};	Transcription factor, Myb superfamily	GO:0005634,nucleus; GO:0003677,DNA binding; GO:0006355,regulation of transcription, DNA-templated; GO:0006351,transcription, DNA-templated	Rap1 Myb domain
CMHBY200791	0.22	0.3	0.32	1.82	1.52	1.36	1.21	0.86	1.31	2.88	3.79	3.88	ctg0006	1637491	1640798	-	CMHBY200791	--	K00279 cytokinin dehydrogenase [EC:1.5.99.12] | (RefSeq) cytokinin dehydrogenase 3-like (A)	cytokinin dehydrogenase 6 [Quercus suber]	RecName: Full=Cytokinin dehydrogenase 3; EC=1.5.99.12; AltName: Full=Cytokinin oxidase 3; Short=AtCKX3; Short=CKO 3; Flags: Precursor;	SubName: Full=cytokinin dehydrogenase 3-like {ECO:0000313|RefSeq:XP_018845315.1};	Proteins containing the FAD binding domain	GO:0005783,endoplasmic reticulum; GO:0005773,vacuole; GO:0019139,cytokinin dehydrogenase activity; GO:0050660,flavin adenine dinucleotide binding; GO:0016614,oxidoreductase activity, acting on CH-OH group of donors; GO:0008131,primary amine oxidase activity; GO:0009823,cytokinin catabolic process	FAD binding domain
CMHBY200901	48.48	46.34	46.54	59.86	60.8	62	105.3	105.1	109.78	121.35	135.06	120.24	ctg0007	1657458	1659085	-	CMHBY200901	--	K00430 peroxidase [EC:1.11.1.7] | (RefSeq) peroxidase 49-like (A)	peroxidase 72 [Quercus suber]	RecName: Full=Peroxidase 72; Short=Atperox P72; EC=1.11.1.7; AltName: Full=ATP6a; AltName: Full=PRXR8; Flags: Precursor;	SubName: Full=peroxidase 72-like {ECO:0000313|RefSeq:XP_018821977.1};	--	GO:0005576,extracellular region; GO:0020037,heme binding; GO:0046872,metal ion binding; GO:0004601,peroxidase activity; GO:0042744,hydrogen peroxide catabolic process; GO:0009809,lignin biosynthetic process; GO:0006979,response to oxidative stress	Peroxidase
CMHBY201030	1.73	2.3	3.01	8.76	10.54	7.88	6.63	5.16	5.01	18.94	19.82	16.82	ctg0008	2876701	2879185	-	CMHBY201030	--	K14492 two-component response regulator ARR-A family | (RefSeq) two-component response regulator ORR9-like (A)	two-component response regulator arr9 [Quercus suber]	RecName: Full=Two-component response regulator ARR9; AltName: Full=Response reactor 4;	SubName: Full=two-component response regulator ORR9-like isoform X1 {ECO:0000313|RefSeq:XP_018825531.1};	GATA-4/5/6 transcription factors	GO:0005634,nucleus; GO:0000156,phosphorelay response regulator activity; GO:0007623,circadian rhythm; GO:0009736,cytokinin-activated signaling pathway; GO:0000160,phosphorelay signal transduction system; GO:0006355,regulation of transcription, DNA-templated; GO:0009735,response to cytokinin; GO:0006351,transcription, DNA-templated	Response regulator receiver domain
CMHBY201232	26.83	20.76	24.9	50.13	48.71	49.73	56.79	61.43	57.66	95.23	98.48	102.09	ctg0011	16968	21758	+	CMHBY201232	--	K01803 triosephosphate isomerase (TIM) [EC:5.3.1.1] | (RefSeq) triosephosphate isomerase, cytosolic (A)	c2 domain-containing protein [Quercus suber]	RecName: Full=Elicitor-responsive protein 3; Short=OsERG3 {ECO:0000303|PubMed:23456295}; AltName: Full=16 kDa phloem protein; AltName: Full=RPP16;	SubName: Full=Uncharacterized protein {ECO:0000313|EMBL:ERM95143.1};	Predicted Ca2+-dependent phospholipid-binding protein	GO:0005737,cytoplasm; GO:0006952,defense response	C2 domain
CMHBY201404	0.14	0	0.03	6.43	6.24	4.56	0.45	0.56	0.23	55.3	58.78	57.44	ctg0012	1182190	1185629	+	CMHBY201404	--	K21483 salicylate 1-O-methyltransferase [EC:2.1.1.274] | (RefSeq) salicylate carboxymethyltransferase-like (A)	salicylate carboxymethyltransferase [Quercus suber]	RecName: Full=Salicylate carboxymethyltransferase; EC=2.1.1.274; AltName: Full=S-adenosyl-L-methionine:salicylate acid carboxylmethyltransferase; Short=CbSAMT; AltName: Full=Salicylate O-methyltransferase;	SubName: Full=Uncharacterized protein {ECO:0000313|EMBL:ONH91099.1};	--	GO:0046872,metal ion binding; GO:0008168,methyltransferase activity	SAM dependent carboxyl methyltransferase
CMHBY201523	3.04	1.78	1.4	3.36	3.97	4.19	6.85	5.2	6.72	10.73	12.9	11.5	ctg0013	2577065	2605563	-	CMHBY201523	--	K10781 fatty acyl-ACP thioesterase B [EC:3.1.2.14 3.1.2.21] | (RefSeq) palmitoyl-acyl carrier protein thioesterase, chloroplastic-like (A)	palmitoyl-acyl carrier protein thioesterase, chloroplastic [Quercus suber]	RecName: Full=Palmitoyl-acyl carrier protein thioesterase, chloroplastic; EC=3.1.2.-; AltName: Full=16:0-acyl-carrier protein thioesterase; Short=16:0-ACP thioesterase; AltName: Full=Acyl-[acyl-carrier-protein] hydrolase; AltName: Full=Acyl-acyl carrier protein thioesterase B1 {ECO:0000303|PubMed:10859193}; Short=AtFATB1 {ECO:0000303|PubMed:10859193}; Flags: Precursor;	RecName: Full=Acyl-[acyl-carrier-protein] hydrolase {ECO:0000256|RuleBase:RU363096}; EC=3.1.2.- {ECO:0000256|RuleBase:RU363096};	--	GO:0009507,chloroplast; GO:0009536,plastid; GO:0000036,acyl carrier activity; GO:0016297,acyl-[acyl-carrier-protein] hydrolase activity; GO:0006633,fatty acid biosynthetic process	Acyl-ACP thioesterase
CMHBY201999	21.24	19.59	19.89	20.54	20.09	22.38	39.21	41.88	46.59	43.24	43.79	41.14	ctg0018	2524965	2528762	+	CMHBY201999	--	K09060 plant G-box-binding factor | (RefSeq) bZIP transcription factor 16-like (A)	basic leucine zipper 9 [Quercus suber]	RecName: Full=Basic leucine zipper 9; Short=AtbZIP9; Short=bZIP protein 9; AltName: Full=Basic leucine zipper OPAQUE 2 homolog 2; Short=Basic leucine zipper O2 homolog 2;	SubName: Full=basic leucine zipper 25 {ECO:0000313|RefSeq:XP_018845422.1};	--	GO:0005634,nucleus; GO:0003677,DNA binding; GO:0003700,DNA-binding transcription factor activity; GO:0046982,protein heterodimerization activity; GO:0042803,protein homodimerization activity; GO:0071333,cellular response to glucose stimulus; GO:0006351,transcription, DNA-templated	Autophagy protein 16 (ATG16)
CMHBY202074	17.06	16.46	18.64	16.9	15.4	15.6	49.54	51.3	52.53	32.74	33.27	33.53	ctg0019	1488251	1496802	-	CMHBY202074	--	K03127 transcription initiation factor TFIID subunit 13 | (RefSeq) transcription initiation factor TFIID subunit 13-like (A)	cyclic dof factor 2 [Quercus suber]	RecName: Full=Cyclic dof factor 2; AltName: Full=Dof zinc finger protein DOF5.2; Short=AtDOF5.2;	SubName: Full=cyclic dof factor 2-like {ECO:0000313|RefSeq:XP_018814013.1};	--	GO:0005634,nucleus; GO:0003700,DNA-binding transcription factor activity; GO:0046872,metal ion binding; GO:0043565,sequence-specific DNA binding; GO:0009908,flower development; GO:0006355,regulation of transcription, DNA-templated; GO:0006351,transcription, DNA-templated	Dof domain, zinc finger
CMHBY202101	0.11	0.26	0.11	0.24	0.41	0.37	0.37	0.55	0.6	0.72	0.9	0.94	ctg0019	2307253	2310317	-	CMHBY202101	--	K13415 protein brassinosteroid insensitive 1 [EC:2.7.10.1 2.7.11.1] | (RefSeq) systemin receptor SR160-like (A)	PREDICTED: MDIS1-interacting receptor like kinase 2-like [Juglans regia]	RecName: Full=MDIS1-interacting receptor like kinase 2 {ECO:0000303|PubMed:26863186}; Short=AtMIK2 {ECO:0000303|PubMed:26863186}; AltName: Full=Probable LRR receptor-like serine/threonine-protein kinase At4g08850; EC=2.7.11.1 {ECO:0000305}; Flags: Precursor;	SubName: Full=MDIS1-interacting receptor like kinase 2-like {ECO:0000313|RefSeq:XP_018855607.1};	--	GO:0016021,integral component of membrane; GO:0016020,membrane; GO:0005886,plasma membrane; GO:0009506,plasmodesma; GO:0090406,pollen tube; GO:0005524,ATP binding; GO:0004674,protein serine/threonine kinase activity	BetR domain
CMHBY202176	13.16	14.38	16.42	20.48	20.52	21.71	32.36	36.07	30.12	50.51	55.44	48.79	ctg0020	1550642	1553186	+	CMHBY202176	--	K19041 E3 ubiquitin-protein ligase RNF38/44 [EC:2.3.2.27] | (RefSeq) NEP1-interacting protein-like 1 (A)	nep1-interacting protein 1 [Quercus suber]	RecName: Full=NEP1-interacting protein 1; AltName: Full=RING-H2 finger protein ATL26;	SubName: Full=NEP1-interacting protein-like 1 {ECO:0000313|RefSeq:XP_018824303.1};	FOG: Predicted E3 ubiquitin ligase	GO:0009535,chloroplast thylakoid membrane; GO:0016021,integral component of membrane; GO:0046872,metal ion binding; GO:0061630,ubiquitin protein ligase activity; GO:0043161,proteasome-mediated ubiquitin-dependent protein catabolic process	YMGG-like Gly-zipper
CMHBY203063	0.63	0.14	0.3	1.91	1.21	0.7	1.46	2.1	2.34	4.06	6.23	5.11	ctg0033	1908945	1909944	-	CMHBY203063	--	--	hypothetical protein CICLE_v10017145mg [Citrus clementina]	RecName: Full=Glycine-rich protein; Flags: Precursor;	SubName: Full=Uncharacterized protein {ECO:0000313|EMBL:GAY53193.1};	--	GO:0005618,cell wall; GO:0005576,extracellular region; GO:0071555,cell wall organization; GO:0006952,defense response; GO:0009607,response to biotic stimulus	Sar8.2 family
CMHBY203299	0.85	0.38	0.17	0.33	0.08	0.33	1.9	1.34	1.4	3.75	5.36	2.74	ctg0038	859855	860899	-	CMHBY203299	--	--	non-specific lipid-transfer protein [Quercus suber]	RecName: Full=Non-specific lipid-transfer protein; Short=LTP; AltName: Full=GH3; Flags: Precursor;	RecName: Full=Non-specific lipid-transfer protein {ECO:0000256|RuleBase:RU000628};	--	GO:0008289,lipid binding; GO:0006869,lipid transport; GO:0090378,seed trichome elongation	Probable lipid transfer
CMHBY203616	15.22	16.08	15.56	6.35	7.19	7.16	46.84	47.13	48.56	16.03	19.57	14.63	ctg0044	1673665	1678672	-	CMHBY203616	--	K14638 solute carrier family 15 (peptide/histidine transporter), member 3/4 | (RefSeq) protein NRT1/ PTR FAMILY 5.6-like (A)	protein nrt1/ ptr family 5.6 [Quercus suber]	RecName: Full=Protein NRT1/ PTR FAMILY 5.6; Short=AtNPF5.6;	SubName: Full=protein NRT1/ PTR FAMILY 5.6-like {ECO:0000313|RefSeq:XP_018812484.1};	H+/oligopeptide symporter	GO:0016021,integral component of membrane; GO:0022857,transmembrane transporter activity; GO:0006857,oligopeptide transport	Major Facilitator Superfamily
CMHBY204070	0.16	0.23	0.25	0	0	0	1.28	1.57	1.69	0.17	0	0.25	ctg0054	372200	374614	+	CMHBY204070	--	--	hypothetical protein CFP56_23351 [Quercus suber]	--	--	--	--	--
CMHBY204152	9.83	7.99	8.69	52.31	55.28	56.79	20.92	21.36	20.92	165.01	143.52	165.39	ctg0056	786177	804474	-	CMHBY204152	--	K09264 MADS-box transcription factor, plant | (RefSeq) MADS-box transcription factor 17-like (A)	PREDICTED: truncated transcription factor CAULIFLOWER A-like isoform X1 [Juglans regia]	RecName: Full=MADS-box transcription factor 6; AltName: Full=OsMADS6; AltName: Full=Protein MOSAIC FLORAL ORGANS 1;	SubName: Full=truncated transcription factor CAULIFLOWER A-like isoform X1 {ECO:0000313|RefSeq:XP_018830769.1};	MADS box transcription factor	GO:0005634,nucleus; GO:0003677,DNA binding; GO:0003700,DNA-binding transcription factor activity; GO:0046983,protein dimerization activity; GO:0000977,RNA polymerase II regulatory region sequence-specific DNA binding; GO:0030154,cell differentiation; GO:0009553,embryo sac development; GO:0010582,floral meristem determinacy; GO:0048437,floral organ development; GO:0048449,floral organ formation; G…	K-box region
CMHBY204466	2.64	4.06	2.18	4.65	3.87	5.72	12.03	8.16	9.54	22.06	23.46	24	ctg0062	574219	577054	-	CMHBY204466	--	K17871 NADH:ubiquinone reductase (non-electrogenic) [EC:1.6.5.9] | (RefSeq) internal alternative NAD(P)H-ubiquinone oxidoreductase A1, mitochondrial-like (A)	hypothetical protein CFP56_74735 [Quercus suber]	--	SubName: Full=Uncharacterized protein {ECO:0000313|EMBL:CBI15938.3};	--	--	--
CMHBY204565	0	0	0	0.04	0.04	0	0.08	0.11	0.08	0.21	0.35	0.16	ctg0064	618410	621809	+	CMHBY204565	--	K13422 transcription factor MYC2 | (RefSeq) transcription factor MYC2-like isoform X1 (A)	putative transcription factor [Quercus suber]	RecName: Full=Putative transcription factor bHLH041; AltName: Full=Basic helix-loop-helix protein 41; Short=AtbHLH41; Short=bHLH 41; AltName: Full=Transcription factor EN 51; AltName: Full=bHLH transcription factor bHLH041;	SubName: Full=putative transcription factor bHLH041 {ECO:0000313|RefSeq:XP_018845545.1};	--	GO:0005634,nucleus; GO:0003677,DNA binding; GO:0003700,DNA-binding transcription factor activity; GO:0046983,protein dimerization activity; GO:0006355,regulation of transcription, DNA-templated; GO:0010200,response to chitin; GO:0006351,transcription, DNA-templated	bHLH-MYC and R2R3-MYB transcription factors N-terminal
CMHBY204604	0.41	0.45	0.47	0.28	0.39	0	1.27	0.78	0.72	1.08	0.54	0.7	ctg0065	599818	601928	-	CMHBY204604	--	K01051 pectinesterase [EC:3.1.1.11] | (RefSeq) hypothetical protein (A)	putative pectinesterase 67 [Quercus suber]	RecName: Full=Probable pectinesterase 67; Short=PE 67; EC=3.1.1.11; AltName: Full=Pectin methylesterase 67; Short=AtPME67; Flags: Precursor;	SubName: Full=probable pectinesterase 67 {ECO:0000313|RefSeq:XP_018825658.1};	--	GO:0005618,cell wall; GO:0005576,extracellular region; GO:0045330,aspartyl esterase activity; GO:0030599,pectinesterase activity; GO:0042545,cell wall modification; GO:0045490,pectin catabolic process	Pectinesterase
CMHBY204627	3.36	2.92	3.24	7.16	5.96	8.31	12.78	14.15	9.51	20.3	28.57	21.02	ctg0065	1309426	1318404	-	CMHBY204627	--	K10523 speckle-type POZ protein | (RefSeq) BTB/POZ domain-containing protein At1g55760 (A)	heavy metal-associated isoprenylated plant protein 47 [Quercus suber]	--	SubName: Full=Uncharacterized protein {ECO:0000313|EnsemblPlants:GLYMA15G12865.1};	--	GO:0005737,cytoplasm; GO:0046914,transition metal ion binding; GO:0046916,cellular transition metal ion homeostasis; GO:0030001,metal ion transport	Alanine dehydrogenase/PNT, C-terminal domain
CMHBY205783	22.53	22.71	22.35	11.18	12.27	10.67	45.76	43.41	45.71	26.01	25.95	24.7	ctg0091	1186459	1189398	+	CMHBY205783	--	K16222 Dof zinc finger protein DOF5.5 | (RefSeq) cyclic dof factor 1 (A)	cyclic dof factor 3 [Quercus suber]	RecName: Full=Cyclic dof factor 3; AltName: Full=Dof zinc finger protein DOF3.3; Short=AtDOF3.3; AltName: Full=H-protein promoter-binding factor 2a;	SubName: Full=DOF domain class transcription factor {ECO:0000313|EMBL:AEM97871.1};	--	GO:0005634,nucleus; GO:0003677,DNA binding; GO:0003700,DNA-binding transcription factor activity; GO:0046872,metal ion binding; GO:0009908,flower development; GO:0006355,regulation of transcription, DNA-templated; GO:0006351,transcription, DNA-templated	Dof domain, zinc finger
CMHBY205921	0.06	0.16	0.11	0.3	0.1	0.28	0.5	0.3	0.24	1.58	2.15	1.64	ctg0095	1039550	1045860	+	CMHBY205921	--	K01193 beta-fructofuranosidase [EC:3.2.1.26] | (RefSeq) beta-fructofuranosidase, cell wall isozyme-like isoform X1 (A)	PREDICTED: beta-fructofuranosidase, cell wall isozyme-like isoform X1 [Juglans regia]	RecName: Full=Beta-fructofuranosidase, insoluble isoenzyme CWINV1; EC=3.2.1.26; AltName: Full=Cell wall beta-fructosidase 1; Short=AtbetaFRUCT1; AltName: Full=Cell wall invertase 1; Short=AtcwINV1; AltName: Full=Sucrose hydrolase 1; Flags: Precursor;	SubName: Full=beta-fructofuranosidase, cell wall isozyme-like isoform X1 {ECO:0000313|RefSeq:XP_018821475.1};	Beta-fructofuranosidase (invertase)	GO:0048046,apoplast; GO:0005618,cell wall; GO:0005886,plasma membrane; GO:0004564,beta-fructofuranosidase activity; GO:0004575,sucrose alpha-glucosidase activity; GO:0005975,carbohydrate metabolic process; GO:0050832,defense response to fungus; GO:0080167,response to karrikin; GO:0009611,response to wounding	Glycosyl hydrolases family 32 C terminal
CMHBY205922	2.55	2.6	2	1.49	1.05	1.47	4.48	4.14	5.16	3.79	3.48	3.94	ctg0095	1079559	1082755	+	CMHBY205922	--	K01193 beta-fructofuranosidase [EC:3.2.1.26] | (RefSeq) beta-fructofuranosidase, insoluble isoenzyme CWINV1-like (A)	beta-fructofuranosidase, insoluble isoenzyme cwinv1 [Quercus suber]	RecName: Full=Fructan 6-exohydrolase {ECO:0000312|EMBL:CAD48404.1}; EC=3.2.1.154; Flags: Precursor;	SubName: Full=beta-fructofuranosidase, cell wall isozyme-like {ECO:0000313|RefSeq:XP_018821555.1};	Beta-fructofuranosidase (invertase)	GO:0033949,fructan beta-(2,6)-fructosidase activity; GO:0005975,carbohydrate metabolic process	Glycosyl hydrolases family 32 C terminal
CMHBY206187	7.3	9.1	8.45	13.3	13.74	17.1	15.65	17.46	15.48	36.49	34.82	34.23	ctg0104	201007	202393	+	CMHBY206187	--	K09841 xanthoxin dehydrogenase [EC:1.1.1.288] | (RefSeq) xanthoxin dehydrogenase-like (A)	PREDICTED: tropinone reductase-like 1, partial [Juglans regia]	RecName: Full=Tropinone reductase-like 1; EC=1.1.1.-;	SubName: Full=tropinone reductase-like 1 {ECO:0000313|RefSeq:XP_018808525.1};	Reductases with broad range of substrate specificities	GO:0016491,oxidoreductase activity	3-beta hydroxysteroid dehydrogenase/isomerase family
CMHBY206315	1.71	2.68	2.25	7.07	5.07	5.81	8.18	8.26	10.04	15.04	13.26	13.95	ctg0107	1037922	1043207	+	CMHBY206315	--	K20562 biphenyl-4-hydroxylase | (RefSeq) cytochrome P450 CYP736A12-like (A)	cytochrome p450 [Quercus suber]	RecName: Full=Cytochrome P450 CYP736A12; EC=1.14.-.-;	SubName: Full=Cytochrome P450 {ECO:0000313|EMBL:AAL66194.1};	Cytochrome P450 CYP2 subfamily	GO:0016021,integral component of membrane; GO:0020037,heme binding; GO:0005506,iron ion binding; GO:0004497,monooxygenase activity; GO:0016705,oxidoreductase activity, acting on paired donors, with incorporation or reduction of molecular oxygen	Cytochrome P450
CMHBY206463	0.45	1.01	0.56	0.4	0.41	0.23	1.41	1.49	1.85	0.93	0.93	0.9	ctg0111	324167	330331	+	CMHBY206463	--	K03511 DNA polymerase kappa [EC:2.7.7.7] | (RefSeq) DNA polymerase kappa (A)	synaptotagmin-3 [Quercus suber]	RecName: Full=Synaptotagmin-3; AltName: Full=NTMC2T1.3; AltName: Full=Synaptotagmin C;	SubName: Full=synaptotagmin-3 {ECO:0000313|RefSeq:XP_018828633.1, ECO:0000313|RefSeq:XP_018828634.1};	Ca2+-dependent lipid-binding protein CLB1/vesicle protein vp115/Granuphilin A, contains C2 domain	GO:0005783,endoplasmic reticulum; GO:0016021,integral component of membrane; GO:0008289,lipid binding; GO:0046872,metal ion binding; GO:0006869,lipid transport	N-terminal C2 in EEIG1 and EHBP1 proteins
CMHBY206478	0.66	0.24	0.56	3.35	3.13	2.46	14.96	14.53	15.86	66.2	71.92	77.39	ctg0111	723513	728925	+	CMHBY206478	--	K09872 aquaporin PIP | (RefSeq) aquaporin PIP2-2-like (A)	aquaporin pip2-2 [Quercus suber]	RecName: Full=Aquaporin PIP2-4; AltName: Full=Plasma membrane intrinsic protein 2-4; AltName: Full=ZmPIP2-4; AltName: Full=ZmPIP2;4;	SubName: Full=Uncharacterized protein {ECO:0000313|EMBL:BAU01916.1};	Aquaporin (major intrinsic protein family)	GO:0016021,integral component of membrane; GO:0005886,plasma membrane; GO:0015250,water channel activity	Protein of unknown function (DUF1134)
CMHBY206617	0.48	0.59	1.39	1.06	0.78	0.9	2.66	2.22	1.99	2.47	1.55	2.2	ctg0115	905189	906162	+	CMHBY206617	--	K09841 xanthoxin dehydrogenase [EC:1.1.1.288] | (RefSeq) xanthoxin dehydrogenase-like (A)	secoisolariciresinol dehydrogenase [Quercus suber]	RecName: Full=Secoisolariciresinol dehydrogenase; EC=1.1.1.331; Flags: Fragment;	SubName: Full=Uncharacterized protein {ECO:0000313|EMBL:OAY42956.1};	Reductases with broad range of substrate specificities	GO:0016491,oxidoreductase activity	3-beta hydroxysteroid dehydrogenase/isomerase family
CMHBY207011	11.12	11.68	12.31	22.5	19.84	19.67	31.4	29.53	28.62	41.3	45.71	45.2	ctg0127	866502	871014	+	CMHBY207011	--	K13464 jasmonate ZIM domain-containing protein | (RefSeq) protein TIFY 6B-like isoform X1 (A)	protein tify 6b [Quercus suber]	RecName: Full=Protein TIFY 6B; AltName: Full=Jasmonate ZIM domain-containing protein 3; AltName: Full=Protein JASMONATE INSENSITIVE 3;	SubName: Full=protein TIFY 6B isoform X1 {ECO:0000313|RefSeq:XP_018823646.1};	--	GO:0005634,nucleus; GO:0042802,identical protein binding; GO:0003714,transcription corepressor activity; GO:0006952,defense response; GO:0009867,jasmonic acid mediated signaling pathway; GO:1903507,negative regulation of nucleic acid-templated transcription; GO:0031347,regulation of defense response; GO:2000022,regulation of jasmonic acid mediated signaling pathway; GO:0006355,regulation of trans…	Divergent CCT motif
CMHBY207538	1.84	1.51	1.65	1.79	0.74	1.43	3.06	4.55	2.88	4.67	5.6	5.24	ctg0144	527475	528820	-	CMHBY207538	--	K09422 transcription factor MYB, plant | (RefSeq) transcription factor MYB117-like (A)	transcription factor myb52 [Quercus suber]	RecName: Full=Transcription factor MYB52 {ECO:0000303|PubMed:9839469}; AltName: Full=Myb-related protein 52 {ECO:0000303|PubMed:9839469}; Short=AtMYB52 {ECO:0000303|PubMed:9839469}; AltName: Full=Protein ABA-HYPERSENSITIVE 1 {ECO:0000303|PubMed:21399993};	SubName: Full=myb-related protein 308-like {ECO:0000313|RefSeq:XP_018812337.1};	Transcription factor, Myb superfamily	GO:0005634,nucleus; GO:0003700,DNA-binding transcription factor activity; GO:0000981,DNA-binding transcription factor activity, RNA polymerase II-specific; GO:0043565,sequence-specific DNA binding; GO:0001135,RNA polymerase II transcription regulator recruiting activity; GO:0044212,transcription regulatory region DNA binding; GO:0030154,cell differentiation; GO:0071555,cell wall organization; GO:…	Myb DNA-binding like
CMHBY207744	0.11	0.19	0.04	1.03	1	1.45	0.81	0.82	0.85	5.75	5.1	4.21	ctg0153	236942	239788	+	CMHBY207744	--	K20667 beta-amyrin 28-monooxygenase [EC:1.14.14.126] | (RefSeq) beta-amyrin 28-oxidase-like (A)	beta-amyrin 28-oxidase [Quercus suber]	RecName: Full=Beta-amyrin 28-oxidase; EC=1.14.13.-; AltName: Full=Cytochrome P450 CYP716A52v2;	SubName: Full=Cytochrome P450 {ECO:0000313|EMBL:EOY26242.1};	Cytochrome P450 CYP4/CYP19/CYP26 subfamilies	GO:0016021,integral component of membrane; GO:0020037,heme binding; GO:0005506,iron ion binding; GO:0004497,monooxygenase activity; GO:0016705,oxidoreductase activity, acting on paired donors, with incorporation or reduction of molecular oxygen	Cytochrome P450
CMHBY208295	0.72	0.65	0.58	0.56	0.77	0.11	1.17	2.41	3.28	1.28	3.35	1.86	ctg0173	1108340	1108679	-	CMHBY208295	--	K07342 protein transport protein SEC61 subunit gamma and related proteins | (RefSeq) protein transport protein Sec61 subunit gamma-like (A)	Protein translocase SEC61 complex, gamma subunit [Parasponia andersonii]	RecName: Full=Protein transport protein Sec61 subunit gamma;	SubName: Full=Uncharacterized protein {ECO:0000313|EMBL:EEE84915.1};	Preprotein translocase, gamma subunit	GO:0005789,endoplasmic reticulum membrane; GO:0016021,integral component of membrane; GO:0015450,P-P-bond-hydrolysis-driven protein transmembrane transporter activity; GO:0006605,protein targeting	SecE/Sec61-gamma subunits of protein translocation complex
CMHBY209162	1.04	0.52	0.97	2.22	1.47	1.61	2.91	3.1	3.43	5.45	5.75	6.58	ctg0201	262027	266436	+	CMHBY209162	--	K22324 aliphatic glucosinolate S-oxygenase [EC:1.14.13.237] | (RefSeq) flavin-containing monooxygenase FMO GS-OX5 (A)	flavin-containing monooxygenase fmo gs-ox-like 3 [Quercus suber]	RecName: Full=Flavin-containing monooxygenase FMO GS-OX-like 4; EC=1.8.-.-; AltName: Full=Flavin-monooxygenase glucosinolate S-oxygenase-like 4;	SubName: Full=flavin-containing monooxygenase FMO GS-OX-like 4 {ECO:0000313|RefSeq:XP_018852955.1}; SubName: Full=flavin-containing monooxygenase FMO GS-OX-like 4 isoform X1 {ECO:0000313|RefSeq:XP_018844502.1}; SubName: Full=flavin-containing monooxygenase FMO GS-OX-like 4 isoform X2 {ECO:0000313|RefSeq:XP_018844505.1};	Flavin-containing monooxygenase	GO:0005773,vacuole; GO:0050660,flavin adenine dinucleotide binding; GO:0004497,monooxygenase activity; GO:0004499,N,N-dimethylaniline monooxygenase activity; GO:0050661,NADP binding; GO:0055114,oxidation-reduction process	Glucose inhibited division protein A
CMHBY209205	15.45	14.08	15.8	44.8	48.06	51.74	50.7	49.32	52.07	113.46	110.34	111.98	ctg0203	323318	326070	+	CMHBY209205	--	K13070 momilactone-A synthase [EC:1.1.1.295] | (RAP-DB) Os04g0179200, MAS, MOMILACTONE_A_SYNTHASE; Similar to Stem secoisolariciresinol dehydrogenase (Fragment). (A)	secoisolariciresinol dehydrogenase [Quercus suber]	RecName: Full=Secoisolariciresinol dehydrogenase; EC=1.1.1.331; Flags: Fragment;	SubName: Full=secoisolariciresinol dehydrogenase-like {ECO:0000313|RefSeq:XP_018829700.1};	Reductases with broad range of substrate specificities	GO:0016491,oxidoreductase activity	NAD dependent epimerase/dehydratase family
CMHBY209276	0.39	0.27	0.45	0.13	0.15	0.13	1.47	1.58	1.62	0.49	0.35	0.61	ctg0206	542879	564127	+	CMHBY209276	--	K03294 basic amino acid/polyamine antiporter, APA family | (RefSeq) cationic amino acid transporter 1-like (A)	cationic amino acid transporter 1 [Quercus suber]	RecName: Full=Cationic amino acid transporter 1; AltName: Full=Amino acid transporter 1;	SubName: Full=cationic amino acid transporter 1-like {ECO:0000313|RefSeq:XP_018828060.1, ECO:0000313|RefSeq:XP_018828061.1, ECO:0000313|RefSeq:XP_018828062.1};	Amino acid transporters	GO:0016021,integral component of membrane; GO:0016020,membrane; GO:0005886,plasma membrane; GO:0015171,amino acid transmembrane transporter activity	C-terminus of AA_permease
CMHBY209406	0.92	1.4	1.01	3.36	3.74	2.8	2.9	3.45	3.1	6.7	7.3	7.49	ctg0210	496738	502895	+	CMHBY209406	--	K00103 L-gulonolactone oxidase [EC:1.1.3.8] | (RefSeq) probable L-gulonolactone oxidase 6 (A)	putative l-gulonolactone oxidase 6 [Quercus suber]	RecName: Full=Probable L-gulonolactone oxidase 6 {ECO:0000303|PubMed:20622436}; Short=AtGulLO6 {ECO:0000303|PubMed:20622436}; EC=1.1.3.8 {ECO:0000305}; Flags: Precursor;	SubName: Full=L-gulonolactone oxidase 2-like {ECO:0000313|RefSeq:XP_018805322.1};	D-arabinono-1, 4-lactone oxidase	GO:0016020,membrane; GO:0003885,D-arabinono-1,4-lactone oxidase activity; GO:0050660,flavin adenine dinucleotide binding; GO:0050105,L-gulonolactone oxidase activity; GO:0019853,L-ascorbic acid biosynthetic process	D-arabinono-1,4-lactone oxidase
CMHBY209417	0.71	0.84	0.85	1.81	1.24	0.54	5.09	4.86	3.74	2.25	3.01	3.92	ctg0210	946411	948140	-	CMHBY209417	--	K23490 cytochrome b5 | (RefSeq) cytochrome b5-like isoform X1 (A)	cytochrome b5 [Quercus suber]	RecName: Full=Cytochrome b5;	SubName: Full=Cytochrome b5 {ECO:0000313|EMBL:KYP59151.1}; EC=1.6.2.2 {ECO:0000313|EMBL:KYP59151.1};	Cytochrome b5	GO:0005789,endoplasmic reticulum membrane; GO:0016021,integral component of membrane; GO:0031090,organelle membrane; GO:0020037,heme binding; GO:0046872,metal ion binding; GO:0055114,oxidation-reduction process	Cytochrome b5-like Heme/Steroid binding domain
CMHBY209540	144.5	145.29	153.49	243.38	242.96	218.1	389.74	391.24	376.32	502.91	496.81	549.78	ctg0215	75742	76342	-	CMHBY209540	--	--	uncharacterized protein CFP56_60527 [Quercus suber]	RecName: Full=Uncharacterized protein At4g22758;	SubName: Full=Uncharacterized protein {ECO:0000313|EMBL:EMJ24976.1};	FOG: PPR repeat	--	--
CMHBY209541	90.58	96.58	95.97	217.54	211.36	205.34	322.46	326.03	319.57	503.93	499.43	515.07	ctg0215	91242	93645	+	CMHBY209541	--	K01537 Ca2+-transporting ATPase [EC:3.6.3.8] | (RefSeq) calcium-transporting ATPase 2, plasma membrane-type isoform X1 (A)	protein c2-domain aba-related 3 [Quercus suber]	RecName: Full=Protein C2-DOMAIN ABA-RELATED 7 {ECO:0000303|PubMed:25465408};	SubName: Full=Uncharacterized protein {ECO:0000313|EMBL:EMJ28733.1};	Predicted Ca2+-dependent phospholipid-binding protein	GO:0005634,nucleus; GO:0005886,plasma membrane; GO:0005096,GTPase activator activity; GO:0046872,metal ion binding; GO:0005543,phospholipid binding; GO:0009738,abscisic acid-activated signaling pathway; GO:0009789,positive regulation of abscisic acid-activated signaling pathway; GO:0043547,positive regulation of GTPase activity	C2 domain
CMHBY209550	129.79	132.01	132.07	398.12	382.51	398.68	575.51	556.81	561.43	1233.28	1245.38	1113.6	ctg0215	493857	495099	-	CMHBY209550	--	K01742 thebaine synthase [EC:4.2.99.24] | (RefSeq) major latex protein 149-like (A)	mlp-like protein 43 [Quercus suber]	RecName: Full=MLP-like protein 43;	SubName: Full=MLP-like protein 28 {ECO:0000313|RefSeq:XP_018824604.1};	--	GO:0009507,chloroplast; GO:0006952,defense response; GO:0009607,response to biotic stimulus	Polyketide cyclase / dehydrase and lipid transport
CMHBY209872	0.39	0.26	0.29	0.58	0.61	0.59	1.35	1.82	1.56	1.28	1.23	1.59	ctg0230	467750	471021	-	CMHBY209872	--	K00521 ferric-chelate reductase [EC:1.16.1.7] | (RefSeq) ferric reduction oxidase 7, chloroplastic-like (A)	protein ntm1-like 9 [Quercus suber]	RecName: Full=Protein NTM1-like 9 {ECO:0000303|PubMed:17158162}; AltName: Full=Calmodulin-binding NAC protein {ECO:0000303|PubMed:17947243};	SubName: Full=NAC domain-containing protein 62-like isoform X2 {ECO:0000313|RefSeq:XP_018834278.1};	--	GO:0005789,endoplasmic reticulum membrane; GO:0016021,integral component of membrane; GO:0005634,nucleus; GO:0005886,plasma membrane; GO:0005516,calmodulin binding; GO:0003700,DNA-binding transcription factor activity; GO:0044212,transcription regulatory region DNA binding; GO:0071470,cellular response to osmotic stress; GO:0045892,negative regulation of transcription, DNA-templated; GO:1900426,p…	No apical meristem (NAM) protein
CMHBY210374	3.48	3.6	3.06	7.52	7.31	7.27	6.25	7.42	5.71	23.87	27.01	24.76	ctg0252	65929	68157	-	CMHBY210374	--	K00487 trans-cinnamate 4-monooxygenase [EC:1.14.14.91] | (RefSeq) cytochrome P450 CYP73A100-like (A)	PREDICTED: cytochrome P450 CYP73A100-like [Juglans regia]	RecName: Full=Cytochrome P450 CYP73A100; EC=1.14.-.-;	SubName: Full=cytochrome P450 CYP73A100-like {ECO:0000313|RefSeq:XP_018823563.1};	Cytochrome P450 CYP2 subfamily	GO:0016021,integral component of membrane; GO:0020037,heme binding; GO:0005506,iron ion binding; GO:0004497,monooxygenase activity; GO:0016705,oxidoreductase activity, acting on paired donors, with incorporation or reduction of molecular oxygen	Cytochrome P450
CMHBY210434	4.51	4.31	3.78	18.98	16.9	17.53	15.67	15.15	18.16	60.34	63.06	60.87	ctg0253	812093	817191	-	CMHBY210434	--	K05909 laccase [EC:1.10.3.2] | (RefSeq) laccase-17-like (A)	laccase-17 [Quercus suber]	RecName: Full=Laccase-17; EC=1.10.3.2; AltName: Full=Benzenediol:oxygen oxidoreductase 17; AltName: Full=Diphenol oxidase 17; AltName: Full=Urishiol oxidase 17; Flags: Precursor;	RecName: Full=Laccase {ECO:0000256|RuleBase:RU361119}; EC=1.10.3.2 {ECO:0000256|RuleBase:RU361119}; AltName: Full=Benzenediol:oxygen oxidoreductase {ECO:0000256|RuleBase:RU361119}; AltName: Full=Diphenol oxidase {ECO:0000256|RuleBase:RU361119}; AltName: Full=Urishiol oxidase {ECO:0000256|RuleBase:RU361119};	Multicopper oxidases	GO:0048046,apoplast; GO:0005507,copper ion binding; GO:0052716,hydroquinone:oxygen oxidoreductase activity; GO:0016491,oxidoreductase activity; GO:0016722,oxidoreductase activity, oxidizing metal ions; GO:0009809,lignin biosynthetic process; GO:0046274,lignin catabolic process; GO:0009698,phenylpropanoid metabolic process	Multicopper oxidase
CMHBY210601	2.1	2.53	2.64	1.41	1.88	1.68	4.03	4.8	5.56	4.09	4.33	5.48	ctg0262	62038	63866	+	CMHBY210601	--	K01246 DNA-3-methyladenine glycosylase I [EC:3.2.2.20] | (RefSeq) uncharacterized protein LOC111996832 (A)	putative gmp synthase [glutamine-hydrolyzing]	--	SubName: Full=uncharacterized protein LOC109020914 {ECO:0000313|RefSeq:XP_018858991.1};	--	--	Methyladenine glycosylase
CMHBY210827	89.58	93.97	96.53	86.07	78.82	78.18	200.93	203.87	201.43	185.28	187.34	187.62	ctg0272	585926	588503	+	CMHBY210827	--	K20547 basic endochitinase B [EC:3.2.1.14] | (RefSeq) endochitinase-like (A)	endochitinase [Quercus suber]	RecName: Full=Endochitinase; EC=3.2.1.14; Flags: Precursor;	SubName: Full=Class I chitinase {ECO:0000313|EMBL:ACH92946.2};	Predicted chitinase	GO:0008061,chitin binding; GO:0004568,chitinase activity; GO:0016998,cell wall macromolecule catabolic process; GO:0006032,chitin catabolic process; GO:0006952,defense response; GO:0000272,polysaccharide catabolic process	Chitin recognition protein
CMHBY211042	0.35	0.24	0.46	0.22	0.22	0.14	0.73	1.19	0.68	0.82	0.65	0.37	ctg0283	304975	310335	-	CMHBY211042	--	K05909 laccase [EC:1.10.3.2] | (RefSeq) laccase-1 isoform X1 (A)	laccase-1 [Quercus suber]	RecName: Full=Laccase-1; EC=1.10.3.2; AltName: Full=Benzenediol:oxygen oxidoreductase 1; AltName: Full=Diphenol oxidase 1; AltName: Full=Urishiol oxidase 1; Flags: Precursor;	SubName: Full=laccase-1 {ECO:0000313|RefSeq:XP_018811739.1};	Multicopper oxidases	GO:0048046,apoplast; GO:0005507,copper ion binding; GO:0052716,hydroquinone:oxygen oxidoreductase activity; GO:0016722,oxidoreductase activity, oxidizing metal ions; GO:0046274,lignin catabolic process	Multicopper oxidase
CMHBY211157	14.75	10.87	12	11.91	11.49	10.01	33.37	27.29	26.98	20.7	22.96	27.94	ctg0287	587113	590176	+	CMHBY211157	--	--	hypothetical protein CFP56_38038 [Quercus suber]	--	SubName: Full=uncharacterized protein LOC109000795 {ECO:0000313|RefSeq:XP_018833343.1};	--	--	--
CMHBY211224	10.62	9.58	12.42	5.45	10.01	10.15	24.5	31.22	18.37	22.95	16.9	18.06	ctg0291	459003	480245	+	CMHBY211224	--	K17961 trimethyltridecatetraene/dimethylnonatriene synthase [EC:1.14.14.58 1.14.14.59] | (RefSeq) cytochrome P450 82G1-like (A)	cytochrome p450 82g1 [Quercus suber]	RecName: Full=Cytochrome P450 82G1; EC=1.14.-.-;	SubName: Full=LOW QUALITY PROTEIN: cytochrome P450 82G1-like {ECO:0000313|RefSeq:XP_018827789.1};	Cytochrome P450 CYP2 subfamily	GO:0016021,integral component of membrane; GO:0016020,membrane; GO:0097008,(3E)-4,8-dimethyl-1,3,7-nonatriene synthase activity; GO:0097007,4,8,12-trimethyltrideca-1,3,7,11-tetraene synthase activity; GO:0020037,heme binding; GO:0005506,iron ion binding; GO:0006952,defense response; GO:0044550,secondary metabolite biosynthetic process; GO:0046246,terpene biosynthetic process; GO:0016114,terpenoid…	Cytochrome P450
CMHBY211905	13.7	9.26	11.53	15.21	15.54	16.22	28.88	35.01	32.94	32.32	38.81	33.22	ctg0329	467919	471452	+	CMHBY211905	--	K12835 ATP-dependent RNA helicase DDX42 [EC:3.6.4.13] | (RefSeq) DEAD-box ATP-dependent RNA helicase 24 isoform X1 (A)	putative wrky transcription factor 51 [Quercus suber]	RecName: Full=Probable WRKY transcription factor 51; AltName: Full=WRKY DNA-binding protein 51;	SubName: Full=WRKY DNA-binding protein 51, putative {ECO:0000313|EMBL:EOX92300.1};	--	GO:0005634,nucleus; GO:0003700,DNA-binding transcription factor activity; GO:0043565,sequence-specific DNA binding; GO:0042742,defense response to bacterium; GO:0050832,defense response to fungus; GO:0009867,jasmonic acid mediated signaling pathway; GO:0006351,transcription, DNA-templated	WRKY DNA -binding domain
CMHBY212393	1.72	1.58	2.61	1.71	2.05	1.99	4.24	4.23	3.56	5.32	5.01	4.33	ctg0357	168876	279700	-	CMHBY212393	--	K10529 alpha-dioxygenase [EC:1.14.99.-] | (RefSeq) alpha-dioxygenase 1-like (A)	alpha-dioxygenase 1 [Quercus suber]	RecName: Full=Alpha-dioxygenase 1; Short=Alpha DOX1; EC=1.14.99.-; AltName: Full=Fatty acid dioxygenase AlphaDOX1; AltName: Full=Pathogen-induced oxygenase; AltName: Full=Plant alpha dioxygenase 1; Flags: Precursor;	SubName: Full=alpha-dioxygenase 1-like {ECO:0000313|RefSeq:XP_018828858.1};	Peroxidase/oxygenase	GO:0012511,monolayer-surrounded lipid storage body; GO:0020037,heme binding; GO:0046872,metal ion binding; GO:0016702,oxidoreductase activity, acting on single donors with incorporation of molecular oxygen, incorporation of two atoms of oxygen; GO:0004601,peroxidase activity; GO:1902609,(R)-2-hydroxy-alpha-linolenic acid biosynthetic process; GO:0008219,cell death; GO:0071732,cellular response to…	Animal haem peroxidase
CMHBY212422	0.03	0	0.04	0	0.17	0.03	0.42	0.14	0.46	0.79	0.21	0.21	ctg0359	152024	172287	+	CMHBY212422	--	K09841 xanthoxin dehydrogenase [EC:1.1.1.288] | (RefSeq) xanthoxin dehydrogenase-like (A)	secoisolariciresinol dehydrogenase [Quercus suber]	RecName: Full=Secoisolariciresinol dehydrogenase; EC=1.1.1.331; Flags: Fragment;	SubName: Full=secoisolariciresinol dehydrogenase-like {ECO:0000313|RefSeq:XP_018829711.1};	Reductases with broad range of substrate specificities	GO:0016491,oxidoreductase activity	Tetrahydrofolate dehydrogenase/cyclohydrolase, NAD(P)-binding domain
CMHBY212852	0.14	0.08	0	1.48	1.78	1.52	0.66	0.4	0.63	7.66	10.03	8.54	ctg0386	242849	246850	-	CMHBY212852	--	K08065 nuclear transcription Y subunit beta | (RefSeq) nuclear transcription factor Y subunit B-6 isoform X1 (A)	PREDICTED: nuclear transcription factor Y subunit B-6 [Theobroma cacao]	RecName: Full=Nuclear transcription factor Y subunit B-6; Short=AtNF-YB-6; AltName: Full=Protein LEAFY COTYLEDON 1-LIKE;	SubName: Full=Leafy cotyledon1-like protein {ECO:0000313|EMBL:CAM35799.1};	CCAAT-binding factor, subunit A (HAP3)	GO:0005634,nucleus; GO:0033613,activating transcription factor binding; GO:0003700,DNA-binding transcription factor activity; GO:0046982,protein heterodimerization activity; GO:0043565,sequence-specific DNA binding; GO:0009738,abscisic acid-activated signaling pathway; GO:0045893,positive regulation of transcription, DNA-templated; GO:0006355,regulation of transcription, DNA-templated; GO:0006351…	Bromodomain associated
CMHBY212933	54.83	53.71	51.63	67.95	63.48	66.08	118.56	116.65	115.21	195.7	194.06	202.26	ctg0390	268995	272131	-	CMHBY212933	--	K05909 laccase [EC:1.10.3.2] | (RefSeq) laccase-12-like (A)	laccase-12 [Quercus suber]	RecName: Full=Laccase-12; EC=1.10.3.2; AltName: Full=Benzenediol:oxygen oxidoreductase 12; AltName: Full=Diphenol oxidase 12; AltName: Full=Urishiol oxidase 12; Flags: Precursor;	SubName: Full=laccase-12-like {ECO:0000313|RefSeq:XP_018821906.1};	Multicopper oxidases	GO:0048046,apoplast; GO:0005507,copper ion binding; GO:0052716,hydroquinone:oxygen oxidoreductase activity; GO:0016722,oxidoreductase activity, oxidizing metal ions; GO:0046274,lignin catabolic process	Multicopper oxidase
CMHBY212994	0.3	0.21	0.12	0.67	0.42	0.6	0.57	0.82	0.55	1.36	1.65	1.84	ctg0394	210360	213281	+	CMHBY212994	--	K24028 salicylic acid 3-hydroxylase [EC:1.14.11.-] | (RefSeq) hyoscyamine 6-dioxygenase-like (A)	hyoscyamine 6-dioxygenase [Quercus suber]	RecName: Full=Hyoscyamine 6-dioxygenase; EC=1.14.11.11; AltName: Full=Hyoscyamine 6-beta-hydroxylase;	SubName: Full=hyoscyamine 6-dioxygenase-like {ECO:0000313|RefSeq:XP_018827170.1};	Iron/ascorbate family oxidoreductases	GO:0047998,hyoscyamine (6S)-dioxygenase activity; GO:0031418,L-ascorbic acid binding; GO:0046872,metal ion binding	non-haem dioxygenase in morphine synthesis N-terminal
CMHBY213360	3.38	4.43	2.49	2.05	2.67	2.8	30.15	29.29	30.31	32.39	30.87	27.59	ctg0415	330518	333379	-	CMHBY213360	--	K16222 Dof zinc finger protein DOF5.5 | (RefSeq) cyclic dof factor 1-like (A)	cyclic dof factor 2 [Quercus suber]	RecName: Full=Cyclic dof factor 2; AltName: Full=Dof zinc finger protein DOF5.2; Short=AtDOF5.2;	SubName: Full=cyclic dof factor 2-like {ECO:0000313|RefSeq:XP_018807442.1};	--	GO:0005634,nucleus; GO:0003700,DNA-binding transcription factor activity; GO:0046872,metal ion binding; GO:0043565,sequence-specific DNA binding; GO:0009908,flower development; GO:0006355,regulation of transcription, DNA-templated; GO:0006351,transcription, DNA-templated	Dof domain, zinc finger
CMHBY213448	19.74	21.55	22.33	33.07	34.45	36.47	97.69	107.14	98.34	86.42	81.4	78.68	ctg0421	80920	112820	+	CMHBY213448	--	K01673 carbonic anhydrase [EC:4.2.1.1] | (RefSeq) carbonic anhydrase 2-like (A)	isoform 2 of beta carbonic anhydrase 2, chloroplastic [Quercus suber]	RecName: Full=Carbonic anhydrase, chloroplastic; EC=4.2.1.1; AltName: Full=Carbonate dehydratase; Flags: Precursor;	SubName: Full=carbonic anhydrase 2-like {ECO:0000313|RefSeq:XP_018821253.1, ECO:0000313|RefSeq:XP_018821254.1, ECO:0000313|RefSeq:XP_018821255.1};	Predicted carbonic anhydrase involved in protection against oxidative damage	GO:0009570,chloroplast stroma; GO:0004089,carbonate dehydratase activity; GO:0008270,zinc ion binding; GO:0015976,carbon utilization	Carbonic anhydrase
CMHBY213709	7.77	9.16	7.64	8.31	8.7	10.68	19.45	15.42	18.68	19.33	17.99	21.89	ctg0440	510947	511870	-	CMHBY213709	--	K05765 cofilin | (RefSeq) actin-depolymerizing factor 7-like (A)	actin-depolymerizing factor 7 [Quercus suber]	RecName: Full=Actin-depolymerizing factor 7; Short=ADF-7; Short=AtADF7;	SubName: Full=Uncharacterized protein {ECO:0000313|EMBL:EMJ12416.1};	Actin depolymerizing factor	GO:0005884,actin filament; GO:0005737,cytoplasm; GO:0003779,actin binding; GO:0030042,actin filament depolymerization	Cofilin/tropomyosin-type actin-binding protein
CMHBY213818	12.43	9.04	10.8	10.04	9.48	10.16	47.57	45.11	47.14	20.87	21.92	22.77	ctg0449	122376	124911	-	CMHBY213818	--	K12133 MYB-related transcription factor LHY | (RefSeq) hypothetical protein (A)	isoform 2 of protein reveille 7 [Quercus suber]	RecName: Full=Protein REVEILLE 7; AltName: Full=Early-phytochrome-responsive 1; AltName: Full=MYB-related transcription factor EPR1;	SubName: Full=protein REVEILLE 7-like isoform X2 {ECO:0000313|RefSeq:XP_018849093.1};	Zuotin and related molecular chaperones (DnaJ superfamily), contains DNA-binding domains	GO:0005634,nucleus; GO:0003677,DNA binding; GO:0003700,DNA-binding transcription factor activity; GO:0007623,circadian rhythm; GO:0006355,regulation of transcription, DNA-templated; GO:0046686,response to cadmium ion; GO:0009723,response to ethylene; GO:0009651,response to salt stress; GO:0006351,transcription, DNA-templated	Myb DNA-binding like
CMHBY213931	2.47	2.26	1.91	4.99	7.87	6.64	11.48	11.34	9.95	14.07	12.03	15.93	ctg0459	82491	83066	-	CMHBY213931	--	--	hypothetical protein CFP56_61516 [Quercus suber]	--	SubName: Full=Hypoxia-responsive family protein {ECO:0000313|EMBL:EOY20019.1};	--	GO:0016021,integral component of membrane	Eukaryotic cytochrome b561
CMHBY214092	0.33	0.07	0.22	0.17	0.18	0.29	0.84	1.73	1.02	0.8	1.28	0.84	ctg0468	475137	478475	-	CMHBY214092	--	K20619 cytochrome P450 family 78 subfamily A | (RefSeq) cytochrome P450 78A5-like (A)	cytochrome p450 78a5 [Quercus suber]	RecName: Full=Cytochrome P450 78A5; EC=1.14.-.-; AltName: Full=Protein KLUH;	SubName: Full=cytochrome P450 78A5-like {ECO:0000313|RefSeq:XP_018836745.1};	Cytochrome P450 CYP2 subfamily	GO:0005783,endoplasmic reticulum; GO:0016021,integral component of membrane; GO:0016020,membrane; GO:0020037,heme binding; GO:0005506,iron ion binding; GO:0016709,oxidoreductase activity, acting on paired donors, with incorporation or reduction of molecular oxygen, NAD(P)H as one donor, and incorporation of one atom of oxygen; GO:0048437,floral organ development; GO:0035265,organ growth; GO:00082…	Cytochrome P450
CMHBY214272	4.57	6.19	5.26	5.28	4.68	5.02	11.35	10.43	8.7	13	12.18	14.02	ctg0480	110017	111680	+	CMHBY214272	--	--	stress-response a/b barrel domain-containing protein hs1 [Quercus suber]	RecName: Full=Stress-response A/B barrel domain-containing protein HS1 {ECO:0000305}; AltName: Full=Pop3 family protein At3g17210 {ECO:0000305}; AltName: Full=Protein HEAT STABLE 1 {ECO:0000303|PubMed:17720140}; Short=AtHS1 {ECO:0000303|PubMed:17720140};	SubName: Full=stress-response A/B barrel domain-containing protein HS1-like {ECO:0000313|RefSeq:XP_018811277.1};	--	GO:0005829,cytosol; GO:0005886,plasma membrane; GO:0046872,metal ion binding; GO:0042742,defense response to bacterium; GO:0050832,defense response to fungus	Stress responsive A/B Barrel Domain
CMHBY214482	0.66	0.34	0.97	0.72	0.64	0.62	2.49	1.42	1.18	2.16	1.82	2.48	ctg0496	7123	13275	-	CMHBY214482	--	K13082 bifunctional dihydroflavonol 4-reductase/flavanone 4-reductase [EC:1.1.1.219 1.1.1.234] | (RefSeq) dihydroflavonol-4-reductase-like (A)	bifunctional dihydroflavonol 4-reductase/flavanone 4-reductase [Quercus suber]	RecName: Full=Putative anthocyanidin reductase {ECO:0000303|PubMed:16399014}; Short=GbANR {ECO:0000303|PubMed:16399014}; EC=1.3.1.- {ECO:0000250|UniProtKB:Q5FB34};	SubName: Full=Epimerase domain-containing protein {ECO:0000313|EMBL:GAV87780.1};	Flavonol reductase/cinnamoyl-CoA reductase	GO:0050662,coenzyme binding; GO:0016491,oxidoreductase activity; GO:0009813,flavonoid biosynthetic process	short chain dehydrogenase
CMHBY214516	1.52	0.2	0.81	0.57	0.64	0.59	1.94	1.86	1.98	1.61	0.91	1.69	ctg0499	386844	471210	+	CMHBY214516	--	K00384 thioredoxin reductase (NADPH) [EC:1.8.1.9] | (RefSeq) thioredoxin reductase 1-like (A)	germin-like protein subfamily 1 member 14 [Quercus suber]	RecName: Full=Germin-like protein subfamily 1 member 13; Flags: Precursor;	SubName: Full=germin-like protein subfamily 1 member 13 {ECO:0000313|RefSeq:XP_016673589.1};	--	GO:0048046,apoplast; GO:0005618,cell wall; GO:0030145,manganese ion binding; GO:0045735,nutrient reservoir activity	Cupin domain
CMHBY214856	0.64	1.5	1.37	3.46	4.32	2.66	10.12	10.49	8.42	8.8	10	12.35	ctg0531	180600	218248	+	CMHBY214856	--	K20547 basic endochitinase B [EC:3.2.1.14] | (RefSeq) endochitinase-like isoform X1 (A)	endochitinase [Quercus suber]	RecName: Full=Endochitinase 1; EC=3.2.1.14; Flags: Precursor;	SubName: Full=endochitinase 2-like {ECO:0000313|RefSeq:XP_018856906.1};	Predicted chitinase	GO:0008061,chitin binding; GO:0004568,chitinase activity; GO:0016998,cell wall macromolecule catabolic process; GO:0006032,chitin catabolic process; GO:0006952,defense response; GO:0000272,polysaccharide catabolic process	Chitinase class I
CMHBY215222	3.79	4.13	3.36	11.67	13.68	11.84	14.94	15.26	14.77	28.26	29.03	28.94	ctg0567	109028	110520	+	CMHBY215222	--	K00799 glutathione S-transferase [EC:2.5.1.18] | (RefSeq) probable glutathione S-transferase isoform X1 (A)	PREDICTED: probable glutathione S-transferase [Juglans regia]	RecName: Full=Probable glutathione S-transferase; EC=2.5.1.18; AltName: Full=G2-4; AltName: Full=Heat shock protein 26A;	SubName: Full=probable glutathione S-transferase {ECO:0000313|RefSeq:XP_018807532.1};	Glutathione S-transferase	GO:0005737,cytoplasm; GO:0004364,glutathione transferase activity; GO:0006749,glutathione metabolic process; GO:0009737,response to abscisic acid; GO:0009733,response to auxin; GO:0009735,response to cytokinin; GO:0009739,response to gibberellin; GO:0009408,response to heat; GO:0010038,response to metal ion; GO:0009407,toxin catabolic process	Glutathione S-transferase, C-terminal domain
CMHBY215767	0.25	0.11	0	0.06	0.03	0.02	0.7	0.64	0.5	0.53	0.22	0.95	ctg0631	8971	14400	-	CMHBY215767	--	K12741 heterogeneous nuclear ribonucleoprotein A1/A3 | (RefSeq) RNA-binding protein Musashi homolog 2 (A)	PREDICTED: protein PHR1-LIKE 1-like isoform X2 [Juglans regia]	RecName: Full=Myb family transcription factor PHL5 {ECO:0000305}; AltName: Full=Protein PHR1-LIKE 5 {ECO:0000305};	SubName: Full=protein PHR1-LIKE 1-like isoform X2 {ECO:0000313|RefSeq:XP_018843612.1};	--	GO:0005634,nucleus; GO:0003677,DNA binding; GO:0003700,DNA-binding transcription factor activity; GO:0006355,regulation of transcription, DNA-templated; GO:0006351,transcription, DNA-templated	Myb-like DNA-binding domain
CMHBY215996	1.22	0.79	0.28	0.47	0.39	0.28	1.98	1.84	2.34	2.78	2.22	2.73	ctg0657	194607	196363	+	CMHBY215996	--	K08869 aarF domain-containing kinase | (RefSeq) predicted protein (A)	putative transcription factor [Quercus suber]	RecName: Full=Transcription factor KUA1 {ECO:0000303|PubMed:24806884}; AltName: Full=Myb-related protein H {ECO:0000303|PubMed:23888064}; Short=AtMYBH {ECO:0000303|PubMed:23888064}; Short=AtMYBS3 {ECO:0000303|PubMed:25920996}; Short=MYBS3-homolg protein {ECO:0000303|PubMed:25920996}; AltName: Full=Protein KUODA1 {ECO:0000303|PubMed:24806884};	SubName: Full=SANT/Myb domain {ECO:0000313|EMBL:OVA11355.1};	--	GO:0005634,nucleus; GO:0003700,DNA-binding transcription factor activity; GO:0000976,transcription regulatory region sequence-specific DNA binding; GO:0008270,zinc ion binding; GO:0010252,auxin homeostasis; GO:0048527,lateral root development; GO:0048366,leaf development; GO:0010150,leaf senescence; GO:2000469,negative regulation of peroxidase activity; GO:0000122,negative regulation of transcrip…	Myb-like DNA-binding domain
CMHBY216018	0.56	1.1	0.67	1.6	1.58	0.99	4.27	3.21	5.41	6.99	6.16	3.34	ctg0660	127101	131172	-	CMHBY216018	--	K13944 LOB domain-containing protein 16 | (RefSeq) LOB domain-containing protein 16-like (A)	lob domain-containing protein 4 [Quercus suber]	RecName: Full=LOB domain-containing protein 4; AltName: Full=ASYMMETRIC LEAVES 2-like protein 6; Short=AS2-like protein 6;	SubName: Full=Uncharacterized protein {ECO:0000313|EMBL:KRH43747.1, ECO:0000313|EnsemblPlants:GLYMA08G17990.1};	--	--	Lateral organ boundaries (LOB) domain
CMHBY216192	27.32	34.61	32.88	74.89	78.47	66.62	61.11	68.98	62.99	194.67	194.28	209.65	ctg0691	149578	150233	-	CMHBY216192	--	--	major pollen allergen car b 1 isoforms 1a and 1b [Quercus suber]	RecName: Full=Major allergen Pru av 1; AltName: Full=Allergen Pru a 1; AltName: Allergen=Pru av 1;	SubName: Full=Major allergen Pru ar, putative {ECO:0000313|EMBL:EEF45608.1};	--	GO:0006952,defense response; GO:0009607,response to biotic stimulus	--
CMHBY217065	6.42	1.65	3.25	6.71	5.27	5.01	8.7	9.36	7.54	10.79	18.12	18.46	ctg0891	152359	153770	+	CMHBY217065	--	K10758 thiol oxidase [EC:1.8.3.2] | (RefSeq) sulfhydryl oxidase 2-like isoform X1 (A)	PREDICTED: sulfhydryl oxidase 2-like isoform X1 [Juglans regia]	RecName: Full=Sulfhydryl oxidase 2; EC=1.8.3.2; AltName: Full=Quiescin-sulfhydryl oxidase 2; Short=AtQSOX2; Flags: Precursor;	SubName: Full=sulfhydryl oxidase 2-like isoform X1 {ECO:0000313|RefSeq:XP_018843524.1};	FAD-dependent sulfhydryl oxidase/quiescin and related proteins	GO:0005768,endosome; GO:0005615,extracellular space; GO:0005794,Golgi apparatus; GO:0030173,integral component of Golgi membrane; GO:0005802,trans-Golgi network; GO:0016971,flavin-linked sulfhydryl oxidase activity; GO:0003756,protein disulfide isomerase activity; GO:0045454,cell redox homeostasis	--
CMHBY217334	4.29	5.35	4.23	4.59	5.42	5.54	9.55	10.97	13.72	10.93	11.76	12.12	ctg0984	51392	98942	-	CMHBY217334	--	K12173 BRCA1-A complex subunit BRE | (RefSeq) BRCA1-A complex subunit BRE-like (A)	thaumatin-like protein 1 [Quercus suber]	RecName: Full=Thaumatin-like protein 1; Flags: Precursor;	SubName: Full=thaumatin-like protein 1 {ECO:0000313|RefSeq:XP_018850618.1};	--	GO:0048046,apoplast; GO:0050832,defense response to fungus; GO:0031640,killing of cells of other organism	Beta-1,3-glucanase
CMHBY217473	7.59	10.94	8.32	9.46	11.68	9.81	23.24	19.5	18.85	24.8	25.81	26.73	ctg1065	35843	36528	-	CMHBY217473	--	--	hypothetical protein CFP56_17870 [Quercus suber]	--	SubName: Full=Uncharacterized protein {ECO:0000313|EMBL:EOY05670.1};	--	--	--
CMHBY217600	7.46	7.48	8.93	5.39	5.84	5.95	17.23	17.05	14.51	24.08	21.06	22.87	ctg1135	86969	90054	-	CMHBY217600	--	K01456 peptide-N4-(N-acetyl-beta-glucosaminyl)asparagine amidase [EC:3.5.1.52] | (RefSeq) peptide-N(4)-(N-acetyl-beta- glucosaminyl)asparagine amidase isoform X1 (A)	perakine reductase [Quercus suber]	RecName: Full=Perakine reductase; EC=1.1.1.317;	SubName: Full=perakine reductase-like {ECO:0000313|RefSeq:XP_018839416.1};	Voltage-gated shaker-like K+ channel, subunit beta/KCNAB	GO:0016491,oxidoreductase activity; GO:0009820,alkaloid metabolic process	Aldo/keto reductase family
CMHBY217618	9.62	5.51	7.18	10.48	10.08	7.81	34.9	26.83	25.04	21.98	22.38	19.72	ctg1147	84779	93535	+	CMHBY217618	--	--	accelerated cell death 11 [Quercus suber]	RecName: Full=Accelerated cell death 11 {ECO:0000303|PubMed:11850411}; AltName: Full=Ceramide-1-phosphate transfer protein ACD11 {ECO:0000305}; AltName: Full=Glycolipid transfer protein domain-containing protein ACD11 {ECO:0000305};	SubName: Full=Uncharacterized protein {ECO:0000313|EMBL:CBI17893.3};	Uncharacterized conserved protein	GO:0005737,cytoplasm; GO:0120013,intermembrane lipid transfer activity; GO:0008289,lipid binding; GO:0010175,sphingosine transmembrane transporter activity; GO:0008219,cell death; GO:0009816,defense response to bacterium, incompatible interaction; GO:0009751,response to salicylic acid	Glycolipid transfer protein (GLTP)
CMHBY217807	1.76	1.63	1.31	13.9	14.76	12.97	15.44	13.92	16.68	38.01	31.48	30.54	ctg1276	27358	30867	-	CMHBY217807	--	K18108 (-)-alpha-terpineol synthase [EC:4.2.3.111] | (RefSeq) (-)-alpha-terpineol synthase (A)	putative terpene synthase 9 [Quercus suber]	RecName: Full=Probable terpene synthase 9; Short=RcSeTPS9; EC=4.2.3.-;	SubName: Full=probable terpene synthase 9 {ECO:0000313|RefSeq:XP_018810660.1};	--	GO:0000287,magnesium ion binding; GO:0010333,terpene synthase activity; GO:0008152,metabolic process	Terpene synthase, N-terminal domain
CMHBY217951	0	0.46	0	0.12	0.28	0.05	2.5	2.93	3.85	3.18	4.52	3.62	ctg1373	12499	17629	-	CMHBY217951	--	K10745 ribonuclease H2 subunit C | (RefSeq) uncharacterized protein LOC107416231 (A)	mlp-like protein 43 [Quercus suber]	RecName: Full=MLP-like protein 43;	SubName: Full=MLP-like protein 43 {ECO:0000313|RefSeq:XP_018824642.1};	--	GO:0009507,chloroplast; GO:0006952,defense response; GO:0009607,response to biotic stimulus	Pathogenesis-related protein Bet v I family
CMHBY218866	1.73	0.14	1.55	0.38	1.1	0.72	2.9	2.5	3.11	6.13	7.67	7.28	ctg0002	4163538	4163930	-	CMHBY218866	--	--	hypothetical protein CFP56_18629 [Quercus suber]	--	SubName: Full=Uncharacterized protein {ECO:0000313|EMBL:OAY56391.1};	--	--	--
CMHBY218948	0.07	0.16	0	0	0	0.28	2.09	1.33	0.28	1.42	1.41	2.17	ctg0003	2047789	2048127	-	CMHBY218948	--	--	oleosin 5 [Quercus suber]	RecName: Full=Oleosin 5;	RecName: Full=Oleosin {ECO:0000256|RuleBase:RU000540};	--	GO:0016021,integral component of membrane; GO:0012511,monolayer-surrounded lipid storage body; GO:0019915,lipid storage; GO:0050826,response to freezing; GO:0010344,seed oilbody biogenesis; GO:0055085,transmembrane transport	Inclusion membrane protein D
CMHBY218988	0	0	0.59	1.36	0.66	0.11	0.82	1.09	1.06	1.1	2.04	4.79	ctg0003	3730076	3730489	+	CMHBY218988	--	K13993 HSP20 family protein | (RefSeq) class I heat shock protein-like (A)	17.6 kda class i heat shock protein 3 [Quercus suber]	RecName: Full=17.5 kDa class I heat shock protein; AltName: Full=HSP 17.5-M;	SubName: Full=18.1 kDa class I heat shock protein-like {ECO:0000313|RefSeq:XP_016673492.1};	Molecular chaperone (small heat-shock protein Hsp26/Hsp42)	GO:0005737,cytoplasm	HSP20-like domain found in ArsA
CMHBY219004	0.3	0.54	0.46	0.62	0.86	0.78	0.95	0.87	0.73	3.69	3.64	3.44	ctg0003	4526942	4529850	+	CMHBY219004	--	K01188 beta-glucosidase [EC:3.2.1.21] | (RefSeq) beta-glucosidase 24-like (A)	furostanol glycoside 26-o-beta-glucosidase [Quercus suber]	RecName: Full=Furostanol glycoside 26-O-beta-glucosidase {ECO:0000303|PubMed:8766714}; Short=CsF26G {ECO:0000303|PubMed:8766714}; EC=3.2.1.186 {ECO:0000269|PubMed:8549824, ECO:0000269|PubMed:8766714}; AltName: Full=Protodioscin 26-O-beta-D-glucosidase; Flags: Precursor;	SubName: Full=Uncharacterized protein {ECO:0000313|EMBL:KZM90871.1};	Beta-glucosidase, lactase phlorizinhydrolase, and related proteins	GO:0009507,chloroplast; GO:0004553,hydrolase activity, hydrolyzing O-glycosyl compounds; GO:0005975,carbohydrate metabolic process	Glycosyl hydrolase family 1
CMHBY219061	1.44	1.56	0.99	0.48	1.21	0.48	2.94	4	3.18	2.83	2.46	2.78	ctg0004	3564727	3565218	+	CMHBY219061	--	K13448 calcium-binding protein CML | (RefSeq) probable calcium-binding protein CML44 (A)	putative calcium-binding protein cml44 [Quercus suber]	RecName: Full=Probable calcium-binding protein CML44; AltName: Full=Calmodulin-like protein 44;	SubName: Full=probable calcium-binding protein CML44 {ECO:0000313|RefSeq:XP_018810053.1};	Calmodulin and related proteins (EF-Hand superfamily)	GO:0005509,calcium ion binding	Secreted protein acidic and rich in cysteine Ca binding region
CMHBY219140	4.72	4.1	3.46	27.41	28.32	26.96	14.3	14.68	13.45	98.61	103.09	106.9	ctg0005	3285752	3287194	-	CMHBY219140	--	K08237 hydroquinone glucosyltransferase [EC:2.4.1.218] | (RefSeq) anthocyanidin 3-O-glucosyltransferase 5-like (A)	anthocyanidin 3-o-glucosyltransferase 5 [Quercus suber]	RecName: Full=Anthocyanidin 3-O-glucosyltransferase 5; EC=2.4.1.115; AltName: Full=Flavonol 3-O-glucosyltransferase 5; AltName: Full=UDP-glucose flavonoid 3-O-glucosyltransferase 5;	SubName: Full=hydroquinone glucosyltransferase-like {ECO:0000313|RefSeq:XP_018826647.1};	UDP-glucuronosyl and UDP-glucosyl transferase	GO:0047213,anthocyanidin 3-O-glucosyltransferase activity; GO:0009718,anthocyanin-containing compound biosynthetic process	UDP-glucoronosyl and UDP-glucosyl transferase
CMHBY219206	0.99	1.69	1.79	0.58	0.08	1.12	3.28	3.7	4.74	6.9	6.31	7.54	ctg0006	3395054	3395410	+	CMHBY219206	--	--	hypothetical protein CFP56_48638 [Quercus suber]	--	SubName: Full=Uncharacterized protein {ECO:0000313|EMBL:OAY32323.1};	--	--	--
CMHBY219383	43.99	44.24	46.34	75.56	67.73	73.77	85.37	92.92	84.79	177.33	179.92	185.5	ctg0010	163604	164041	+	CMHBY219383	--	K13993 HSP20 family protein | (RefSeq) class I heat shock protein-like (A)	17.6 kda class i heat shock protein 3 [Quercus suber]	RecName: Full=18.1 kDa class I heat shock protein; AltName: Full=18.1 kDa heat shock protein; Short=AtHsp18.1;	SubName: Full=Uncharacterized protein {ECO:0000313|EMBL:ESR42482.1};	Molecular chaperone (small heat-shock protein Hsp26/Hsp42)	GO:0005737,cytoplasm; GO:0010286,heat acclimation; GO:0009408,response to heat; GO:0009644,response to high light intensity; GO:0042542,response to hydrogen peroxide	FKBP26_C-terminal
CMHBY219434	25.09	24.96	21.51	30.91	27.07	27.66	58.46	58.71	61.61	69.01	69.91	71.94	ctg0010	2925400	2925987	+	CMHBY219434	--	K01870 isoleucyl-tRNA synthetase [EC:6.1.1.5] | (RefSeq) isoleucine--tRNA ligase, chloroplastic/mitochondrial-like (A)	dirigent protein 21 [Quercus suber]	RecName: Full=Dirigent protein 21; Short=AtDIR21; Flags: Precursor;	RecName: Full=Dirigent protein {ECO:0000256|RuleBase:RU363099};	--	GO:0005618,cell wall; GO:0005576,extracellular region; GO:0016853,isomerase activity	Dirigent-like protein
CMHBY219443	0.14	0.51	1.08	0.97	2.31	0.67	10.09	10.24	9.55	14.21	15.57	11.59	ctg0011	90996	91700	-	CMHBY219443	--	K09286 EREBP-like factor | (RefSeq) dehydration-responsive element-binding protein 1B (A)	ethylene-responsive transcription factor [Quercus suber]	RecName: Full=Ethylene-responsive transcription factor ERF025;	SubName: Full=Uncharacterized protein {ECO:0000313|EMBL:CCB58401.1};	--	GO:0005634,nucleus; GO:0003700,DNA-binding transcription factor activity; GO:0043565,sequence-specific DNA binding; GO:0044212,transcription regulatory region DNA binding; GO:0050832,defense response to fungus; GO:0009873,ethylene-activated signaling pathway; GO:0019760,glucosinolate metabolic process; GO:0006351,transcription, DNA-templated	AP2 domain
CMHBY219562	1.6	1.57	1.49	0.87	1.29	0.85	4.38	4.29	4.21	3.57	2.53	2.97	ctg0012	2353013	2354446	-	CMHBY219562	--	K23260 scopoletin glucosyltransferase [EC:2.4.1.128] | (RefSeq) scopoletin glucosyltransferase-like (A)	scopoletin glucosyltransferase [Quercus suber]	RecName: Full=Scopoletin glucosyltransferase; EC=2.4.1.128; AltName: Full=Phenylpropanoid:glucosyltransferase 1;	SubName: Full=UDP-glycosyltransferase 73B4, putative {ECO:0000313|EMBL:EOX98312.1};	UDP-glucuronosyl and UDP-glucosyl transferase	GO:0042802,identical protein binding; GO:0050275,scopoletin glucosyltransferase activity; GO:0008152,metabolic process	UDP-glucoronosyl and UDP-glucosyl transferase
CMHBY219915	0.45	0.06	0	1.08	0.45	1.38	0.71	0.93	0.41	4.82	4.66	4.81	ctg0019	487795	488700	-	CMHBY219915	--	K01870 isoleucyl-tRNA synthetase [EC:6.1.1.5] | (RefSeq) hypothetical protein (A)	transcription repressor ofp8 [Quercus suber]	RecName: Full=Transcription repressor OFP8; AltName: Full=Ovate family protein 8; Short=AtOFP8;	SubName: Full=transcription repressor OFP8-like {ECO:0000313|RefSeq:XP_018839947.1, ECO:0000313|RefSeq:XP_018859008.1};	--	GO:0005634,nucleus; GO:0045892,negative regulation of transcription, DNA-templated; GO:0006351,transcription, DNA-templated	Transcriptional repressor, ovate
CMHBY220055	10.32	4.77	8.19	15.04	14.79	17.02	13.49	17.41	16.43	35.97	32.92	43.37	ctg0021	994306	994547	-	CMHBY220055	--	--	hypothetical protein CFP56_35210 [Quercus suber]	--	SubName: Full=Uncharacterized protein {ECO:0000313|EMBL:KCW70059.1};	--	--	Wound-induced protein
CMHBY220349	0.28	0.65	1.07	0.7	1.48	1.02	17.08	18.13	18.46	22.47	23.58	24.33	ctg0027	211174	211887	-	CMHBY220349	--	K09286 EREBP-like factor | (RefSeq) ethylene-responsive transcription factor TINY (A)	ethylene-responsive transcription factor [Quercus suber]	RecName: Full=Ethylene-responsive transcription factor ERF025;	SubName: Full=ethylene-responsive transcription factor ERF026-like {ECO:0000313|RefSeq:XP_010278525.1};	--	GO:0005634,nucleus; GO:0003700,DNA-binding transcription factor activity; GO:0043565,sequence-specific DNA binding; GO:0044212,transcription regulatory region DNA binding; GO:0050832,defense response to fungus; GO:0009873,ethylene-activated signaling pathway; GO:0019760,glucosinolate metabolic process; GO:0006351,transcription, DNA-templated	AP2 domain
CMHBY220712	1.04	1.02	0.57	2.88	2.25	2.87	3.44	3.37	2.85	8.93	8.63	8.46	ctg0034	2029732	2030214	+	CMHBY220712	--	K13449 pathogenesis-related protein 1 | (RefSeq) pathogenesis-related protein 1-like (A)	pathogenesis-related protein 1 [Quercus suber]	RecName: Full=Pathogenesis-related protein 1C; Short=PR-1C; Flags: Precursor;	SubName: Full=Pathogenesis-related protein 1 {ECO:0000313|EMBL:ADN43416.1};	Defense-related protein containing SCP domain	GO:0005576,extracellular region; GO:0005773,vacuole; GO:0006952,defense response; GO:0009607,response to biotic stimulus	Cysteine-rich secretory protein family
CMHBY221252	0.08	0.17	0.33	0	0	0	0.66	0.47	1.15	1.07	1.08	0.6	ctg0050	11172	11822	-	CMHBY221252	--	--	late embryogenesis abundant protein [Quercus suber]	RecName: Full=Late embryogenesis abundant protein At1g64065 {ECO:0000305};	SubName: Full=uncharacterized protein LOC108997294 {ECO:0000313|RefSeq:XP_018829043.1};	--	GO:0016021,integral component of membrane	Late embryogenesis abundant protein
CMHBY221497	0	0	0.09	0.18	0	0.11	3.41	5.92	5.12	8.89	7.89	7.9	ctg0056	50649	51308	+	CMHBY221497	--	K09286 EREBP-like factor | (RefSeq) dehydration-responsive element-binding protein 1A-like (A)	ethylene-responsive transcription factor [Quercus suber]	RecName: Full=Ethylene-responsive transcription factor ERF025;	SubName: Full=ethylene-responsive transcription factor ERF027-like {ECO:0000313|RefSeq:XP_018830761.1};	--	GO:0005634,nucleus; GO:0003700,DNA-binding transcription factor activity; GO:0043565,sequence-specific DNA binding; GO:0044212,transcription regulatory region DNA binding; GO:0050832,defense response to fungus; GO:0009873,ethylene-activated signaling pathway; GO:0019760,glucosinolate metabolic process; GO:0006351,transcription, DNA-templated	AP2 domain
CMHBY221498	0.77	0	0.45	0.86	0.47	0.53	6.79	5.97	3.91	4.55	4.82	5.98	ctg0056	95762	96514	+	CMHBY221498	--	K09286 EREBP-like factor | (RefSeq) dehydration-responsive element-binding protein 1A-like (A)	ethylene-responsive transcription factor [Quercus suber]	RecName: Full=Ethylene-responsive transcription factor ERF025;	SubName: Full=ethylene-responsive transcription factor ERF027-like {ECO:0000313|RefSeq:XP_018830761.1};	--	GO:0005634,nucleus; GO:0003700,DNA-binding transcription factor activity; GO:0043565,sequence-specific DNA binding; GO:0044212,transcription regulatory region DNA binding; GO:0050832,defense response to fungus; GO:0009873,ethylene-activated signaling pathway; GO:0019760,glucosinolate metabolic process; GO:0006351,transcription, DNA-templated	AP2 domain
CMHBY221502	1.38	1.44	1.43	2.81	1.74	3.12	11.79	12.97	11.78	4.88	5.88	6.71	ctg0056	172965	173711	+	CMHBY221502	--	K09286 EREBP-like factor | (RefSeq) dehydration-responsive element-binding protein 1A-like (A)	dehydration-responsive element-binding protein 1c [Quercus suber]	RecName: Full=Dehydration-responsive element-binding protein 1D; Short=Protein DREB1D; AltName: Full=C-repeat/dehydration-responsive element-binding factor 4; Short=C-repeat-binding factor 4; Short=CRT/DRE-binding factor 4;	SubName: Full=dehydration-responsive element-binding protein 1D {ECO:0000313|RefSeq:XP_018830708.1};	--	GO:0005634,nucleus; GO:0003700,DNA-binding transcription factor activity; GO:0043565,sequence-specific DNA binding; GO:0009738,abscisic acid-activated signaling pathway; GO:0019760,glucosinolate metabolic process; GO:0006351,transcription, DNA-templated	AP2 domain
CMHBY221503	5.27	4.21	4.05	2.29	2.64	2.02	20.45	21.82	21.23	7.55	6.24	5.64	ctg0056	215625	216323	+	CMHBY221503	--	K09286 EREBP-like factor | (RefSeq) dehydration-responsive element-binding protein 1A-like (A)	dehydration-responsive element-binding protein 1b [Quercus suber]	RecName: Full=Dehydration-responsive element-binding protein 1D; Short=Protein DREB1D; AltName: Full=C-repeat/dehydration-responsive element-binding factor 4; Short=C-repeat-binding factor 4; Short=CRT/DRE-binding factor 4;	SubName: Full=CRT/DRE binding factor 1 {ECO:0000313|EMBL:AFQ59977.1};	--	GO:0005634,nucleus; GO:0003700,DNA-binding transcription factor activity; GO:0043565,sequence-specific DNA binding; GO:0009738,abscisic acid-activated signaling pathway; GO:0019760,glucosinolate metabolic process; GO:0006351,transcription, DNA-templated	AP2 domain
CMHBY221984	0.5	0.43	0.76	0.93	1.03	1.28	1.23	1.48	1.56	4.76	4.54	5.66	ctg0069	1356468	1357868	-	CMHBY221984	--	K12356 coniferyl-alcohol glucosyltransferase [EC:2.4.1.111] | (RefSeq) anthocyanidin 3-O-glucosyltransferase 5-like (A)	anthocyanidin 3-o-glucosyltransferase 5 [Quercus suber]	RecName: Full=Anthocyanidin 3-O-glucosyltransferase 5; EC=2.4.1.115; AltName: Full=Flavonol 3-O-glucosyltransferase 5; AltName: Full=UDP-glucose flavonoid 3-O-glucosyltransferase 5;	SubName: Full=anthocyanidin 3-O-glucosyltransferase 5-like {ECO:0000313|RefSeq:XP_018826382.1};	UDP-glucuronosyl and UDP-glucosyl transferase	GO:0047213,anthocyanidin 3-O-glucosyltransferase activity; GO:0009718,anthocyanin-containing compound biosynthetic process	UDP-glucoronosyl and UDP-glucosyl transferase
CMHBY221994	0.26	0.07	0.39	0	0	0	6.35	7.25	4.94	5.11	6.88	8.28	ctg0069	1625526	1626311	+	CMHBY221994	--	K09286 EREBP-like factor | (RefSeq) dehydration-responsive element-binding protein 1B-like (A)	dehydration-responsive element-binding protein 1f [Quercus suber]	RecName: Full=Dehydration-responsive element-binding protein 1E; Short=Protein DREB1E;	SubName: Full=CBF/DREB1 transcription factor 1 {ECO:0000313|EMBL:ABP98987.1};	--	GO:0005634,nucleus; GO:0003677,DNA binding; GO:0003700,DNA-binding transcription factor activity; GO:0010371,regulation of gibberellin biosynthetic process; GO:0048510,regulation of timing of transition from vegetative to reproductive phase; GO:0006351,transcription, DNA-templated	AP2 domain
CMHBY221996	2.65	2.4	3.58	1.66	1.63	2.73	63.67	61.74	68.27	101.93	105.62	108.69	ctg0069	1636174	1636905	+	CMHBY221996	--	K09286 EREBP-like factor | (RefSeq) dehydration-responsive element-binding protein 1B-like (A)	dehydration-responsive element-binding protein 1d [Quercus suber]	RecName: Full=Dehydration-responsive element-binding protein 1A {ECO:0000303|PubMed:9707537}; Short=Protein DREB1A {ECO:0000303|PubMed:9707537}; AltName: Full=C-repeat/dehydration-responsive element-binding factor 3 {ECO:0000303|PubMed:9881163}; Short=C-repeat-binding factor 3 {ECO:0000303|PubMed:9881163}; Short=CRT/DRE-binding factor 3 {ECO:0000303|PubMed:9881163}; AltName: Full=Cold resistance-…	SubName: Full=AP2/ERF domain-containing transcription factor {ECO:0000313|EMBL:APQ47409.1};	--	GO:0005634,nucleus; GO:0003677,DNA binding; GO:0003700,DNA-binding transcription factor activity; GO:0009631,cold acclimation; GO:0009409,response to cold; GO:0009414,response to water deprivation; GO:0006351,transcription, DNA-templated	AP2 domain
CMHBY222104	0.85	1.02	1.09	1.15	1.3	1.3	1.56	1.99	2.23	4.86	4.64	5.87	ctg0072	536452	537993	+	CMHBY222104	--	K23260 scopoletin glucosyltransferase [EC:2.4.1.128] | (RefSeq) scopoletin glucosyltransferase-like (A)	PREDICTED: UDP-glycosyltransferase 92A1-like [Juglans regia]	RecName: Full=UDP-glycosyltransferase 92A1; EC=2.4.1.-;	SubName: Full=UDP-glycosyltransferase 92A1-like {ECO:0000313|RefSeq:XP_018815742.1};	UDP-glucuronosyl and UDP-glucosyl transferase	GO:0043231,intracellular membrane-bounded organelle; GO:0080043,quercetin 3-O-glucosyltransferase activity; GO:0080044,quercetin 7-O-glucosyltransferase activity; GO:0008152,metabolic process	UDP-glucoronosyl and UDP-glucosyl transferase
CMHBY222115	1.06	1.47	1.28	1.76	1.45	2.48	3.54	3.34	3.96	10.52	10.36	9.42	ctg0072	879256	879777	-	CMHBY222115	--	K16282 E3 ubiquitin-protein ligase RHA2 [EC:2.3.2.27] | (RefSeq) E3 ubiquitin-protein ligase RHA2B-like (A)	e3 ubiquitin-protein ligase rha2b [Quercus suber]	RecName: Full=RING-H2 finger protein ATL47; EC=2.3.2.27 {ECO:0000305}; AltName: Full=RING-type E3 ubiquitin transferase ATL47 {ECO:0000305};	SubName: Full=RING-H2 finger protein ATL30-like {ECO:0000313|RefSeq:XP_018837650.1};	FOG: Predicted E3 ubiquitin ligase	GO:0016021,integral component of membrane; GO:0046872,metal ion binding; GO:0061630,ubiquitin protein ligase activity; GO:0043161,proteasome-mediated ubiquitin-dependent protein catabolic process	Zinc-ribbon, C4HC2 type
CMHBY222117	1.06	0.79	1.46	1.25	1.97	1.71	2.83	3.55	2.94	5.03	3.07	4.92	ctg0072	929589	930110	-	CMHBY222117	--	K16282 E3 ubiquitin-protein ligase RHA2 [EC:2.3.2.27] | (RefSeq) RING-H2 finger protein ATL79-like (A)	e3 ubiquitin-protein ligase rha2b [Quercus suber]	RecName: Full=E3 ubiquitin-protein ligase RHA2B {ECO:0000305}; EC=2.3.2.27; AltName: Full=RING-H2 finger A2b {ECO:0000303|PubMed:9781696}; AltName: Full=RING-H2 zinc finger protein RHA2b {ECO:0000305}; AltName: Full=RING-type E3 ubiquitin transferase RHA2B {ECO:0000305};	SubName: Full=RING-H2 finger protein ATL30-like {ECO:0000313|RefSeq:XP_018837650.1};	FOG: Predicted E3 ubiquitin ligase	GO:0005737,cytoplasm; GO:0005634,nucleus; GO:0046872,metal ion binding; GO:0061630,ubiquitin protein ligase activity; GO:0004842,ubiquitin-protein transferase activity; GO:0009738,abscisic acid-activated signaling pathway; GO:0009789,positive regulation of abscisic acid-activated signaling pathway; GO:0043161,proteasome-mediated ubiquitin-dependent protein catabolic process; GO:0016567,protein ub…	Zinc finger, C3HC4 type (RING finger)
CMHBY222343	1.38	1.39	1.16	2.85	2.31	2.42	4.7	4.6	4.04	5.13	4.49	5.41	ctg0079	1099213	1105905	-	CMHBY222343	--	K01757 strictosidine synthase [EC:4.3.3.2] | (RefSeq) protein STRICTOSIDINE SYNTHASE-LIKE 12-like (A)	protein strictosidine synthase-like 5 [Quercus suber]	RecName: Full=Protein STRICTOSIDINE SYNTHASE-LIKE 5 {ECO:0000303|PubMed:10777701}; Short=AtSSL5 {ECO:0000303|PubMed:10777701}; AltName: Full=Protein YELLOW-LEAF-SPECIFIC GENE 2 {ECO:0000303|PubMed:11230571}; Flags: Precursor;	SubName: Full=protein STRICTOSIDINE SYNTHASE-LIKE 6-like isoform X2 {ECO:0000313|RefSeq:XP_018860738.1};	Predicted alkaloid synthase/Surface mucin Hemomucin	GO:0005783,endoplasmic reticulum; GO:0016020,membrane; GO:0005773,vacuole; GO:0016788,hydrolase activity, acting on ester bonds; GO:0009058,biosynthetic process; GO:0009723,response to ethylene; GO:0009620,response to fungus; GO:0009753,response to jasmonic acid; GO:0009751,response to salicylic acid; GO:0009615,response to virus	NHL repeat
CMHBY222755	0.19	0.48	0.23	0.68	0.73	0.95	0.83	0.6	1.51	2.99	3.31	2.73	ctg0091	1398324	1399563	+	CMHBY222755	--	K23222 nuclease HARBI1 [EC:3.1.-.-] | (RefSeq) uncharacterized protein LOC104242359 (A)	PREDICTED: uncharacterized protein LOC101303730 [Fragaria vesca subsp. vesca]	--	SubName: Full=uncharacterized protein LOC103719932 {ECO:0000313|RefSeq:XP_008807644.2};	Predicted transposase	--	--
CMHBY223052	31.03	27.41	30.14	53.53	55.74	52.76	52.79	69.2	54.36	133.09	142.02	143.53	ctg0100	605325	605684	-	CMHBY223052	--	K06672 cohesin loading factor subunit SCC2 | (RefSeq) nipped-B-like protein B (A)	hypothetical protein CFP56_44684 [Quercus suber]	--	SubName: Full=Uncharacterized protein {ECO:0000313|EMBL:KDP27231.1};	--	GO:0046983,protein dimerization activity	--
CMHBY223138	1.66	1.51	1.34	1.63	1.79	1.16	22	5.86	3.44	3.38	4.02	5.65	ctg0102	1515074	1515255	+	CMHBY223138	--	--	s-norcoclaurine synthase [Quercus suber]	RecName: Full=S-norcoclaurine synthase 1 {ECO:0000303|PubMed:15925393}; Short=PsNCS1 {ECO:0000303|PubMed:15925393}; EC=4.2.1.78 {ECO:0000269|PubMed:15925393}; Flags: Precursor;	SubName: Full=Uncharacterized protein {ECO:0000313|EMBL:GAY56633.1};	--	GO:0016021,integral component of membrane; GO:0050474,(S)-norcoclaurine synthase activity; GO:1901010,(S)-reticuline metabolic process; GO:0006952,defense response; GO:0002238,response to molecule of fungal origin	--
CMHBY223255	8.36	5.97	6.15	4.35	4.08	4.71	14.53	14.16	14.99	9.98	10.92	12.71	ctg0108	955383	955967	+	CMHBY223255	--	K01870 isoleucyl-tRNA synthetase [EC:6.1.1.5] | (RefSeq) hypothetical protein (A)	dirigent protein 19 [Quercus suber]	RecName: Full=Dirigent protein 19; Short=AtDIR19; Flags: Precursor;	SubName: Full=dirigent protein 22-like {ECO:0000313|RefSeq:XP_018834592.1};	--	GO:0048046,apoplast; GO:0016853,isomerase activity	Dirigent-like protein
CMHBY223257	21.55	20.3	18.58	13.46	15.88	15.08	54.23	62.28	57.72	59.14	55.79	51.23	ctg0108	977895	978437	+	CMHBY223257	--	K01870 isoleucyl-tRNA synthetase [EC:6.1.1.5] | (RefSeq) isoleucine--tRNA ligase, chloroplastic/mitochondrial-like (A)	dirigent protein 19 [Quercus suber]	RecName: Full=Dirigent protein 19; Short=AtDIR19; Flags: Precursor;	SubName: Full=dirigent protein 22-like {ECO:0000313|RefSeq:XP_018856786.1};	--	GO:0048046,apoplast; GO:0016853,isomerase activity	Dirigent-like protein
CMHBY223258	2.85	3.35	3.93	2.44	3.69	2.61	14.41	11.78	12.74	8.45	10.75	8.24	ctg0108	991446	992003	+	CMHBY223258	--	K01870 isoleucyl-tRNA synthetase [EC:6.1.1.5] | (RefSeq) isoleucine--tRNA ligase, chloroplastic/mitochondrial-like (A)	dirigent protein 19 [Quercus suber]	RecName: Full=Dirigent protein 19; Short=AtDIR19; Flags: Precursor;	SubName: Full=dirigent protein 22-like {ECO:0000313|RefSeq:XP_018834592.1};	--	GO:0048046,apoplast; GO:0016853,isomerase activity	Dirigent-like protein
CMHBY224366	19.73	17.94	19.93	21.45	19.69	21.07	44.81	44.39	38.79	58.29	57.06	57.6	ctg0153	981676	982383	+	CMHBY224366	--	--	PREDICTED: uncharacterized protein LOC108983291 [Juglans regia]	--	SubName: Full=uncharacterized protein LOC108983291 {ECO:0000313|RefSeq:XP_018810427.1};	--	--	--
CMHBY224596	2.35	0.98	2.26	2.81	3.29	3.97	13.37	13.19	13.96	9.72	9.26	9.46	ctg0163	853970	854644	-	CMHBY224596	--	--	vq motif-containing protein 22 [Quercus suber]	--	SubName: Full=VQ motif-containing protein 22-like {ECO:0000313|RefSeq:XP_018835851.1};	--	--	VQ motif
CMHBY225270	7	5.89	5.14	13.24	11.17	11.75	21.86	20.86	21.15	30.65	31.51	30.79	ctg0189	675958	676746	+	CMHBY225270	--	K09841 xanthoxin dehydrogenase [EC:1.1.1.288] | (RefSeq) xanthoxin dehydrogenase-like (A)	(-)-isopiperitenol/(-)-carveol dehydrogenase, mitochondrial [Quercus suber]	RecName: Full=(-)-isopiperitenol/(-)-carveol dehydrogenase, mitochondrial; EC=1.1.1.223; EC=1.1.1.243; Flags: Precursor;	SubName: Full=(-)-isopiperitenol/(-)-carveol dehydrogenase, mitochondrial-like {ECO:0000313|RefSeq:XP_018831496.1};	Reductases with broad range of substrate specificities	GO:0005739,mitochondrion; GO:0018459,carveol dehydrogenase activity; GO:0018458,isopiperitenol dehydrogenase activity; GO:0000166,nucleotide binding; GO:0031525,menthol biosynthetic process	KR domain
CMHBY225775	3.52	4.49	5.44	13.87	12.76	12.05	12.41	14.99	12.55	25.79	28.95	25.69	ctg0215	477594	478962	-	CMHBY225775	--	K01742 thebaine synthase [EC:4.2.99.24] | (RefSeq) major latex protein 149-like (A)	mlp-like protein 328 [Quercus suber]	RecName: Full=MLP-like protein 43;	SubName: Full=MLP-like protein 28 {ECO:0000313|RefSeq:XP_018824604.1};	--	GO:0009507,chloroplast; GO:0006952,defense response; GO:0009607,response to biotic stimulus	Polyketide cyclase / dehydrase and lipid transport
CMHBY225837	3.7	1.59	0.68	5.59	3.74	4.45	6.43	5.8	8.91	10.53	8.57	9.19	ctg0218	697913	698362	+	CMHBY225837	--	K14488 SAUR family protein | (RefSeq) auxin-responsive protein SAUR72-like (A)	auxin-responsive protein saur65 [Quercus suber]	RecName: Full=Auxin-responsive protein SAUR65 {ECO:0000305}; AltName: Full=Protein SMALL AUXIN UP RNA 65 {ECO:0000303|PubMed:12036261};	SubName: Full=Uncharacterized protein {ECO:0000313|EMBL:CCB60537.1};	--	GO:0005886,plasma membrane; GO:0009926,auxin polar transport; GO:0009734,auxin-activated signaling pathway; GO:0007275,multicellular organism development; GO:0046620,regulation of organ growth	Auxin responsive protein
CMHBY226143	12.8	11.63	11.88	20.49	22.88	19.85	25.67	25.35	23.36	75.4	81	75.84	ctg0233	281403	281939	+	CMHBY226143	--	K07441 beta-1,4-N-acetylglucosaminyltransferase [EC:2.4.1.141] | (RefSeq) UDP-N-acetylglucosamine transferase subunit ALG14 homolog (A)	auxin-responsive protein saur50 [Quercus suber]	RecName: Full=Auxin-responsive protein SAUR72 {ECO:0000305}; AltName: Full=Protein SMALL AUXIN UP RNA 72 {ECO:0000303|PubMed:12036261};	SubName: Full=Uncharacterized protein {ECO:0000313|EMBL:EMJ05961.1};	--	GO:0005737,cytoplasm; GO:0009734,auxin-activated signaling pathway; GO:0007275,multicellular organism development; GO:0040008,regulation of growth	Auxin responsive protein
CMHBY226488	7.19	8.85	10.25	28.51	25.74	24.2	18.01	22.45	20.17	53.64	55.43	54.39	ctg0254	53245	53598	-	CMHBY226488	--	--	hypothetical protein CFP56_64516 [Quercus suber]	--	SubName: Full=Uncharacterized protein {ECO:0000313|EMBL:ERP63312.1};	--	GO:0016021,integral component of membrane	--
CMHBY226627	1.64	1.95	1.79	1.21	1.84	1.41	4.58	4.71	4.13	13.87	12.81	11.7	ctg0262	306392	307393	+	CMHBY226627	--	K22312 hydroxyjasmonate sulfotransferase [EC:2.8.2.39] | (RefSeq) cytosolic sulfotransferase 15-like (A)	cytosolic sulfotransferase 5 [Quercus suber]	RecName: Full=Cytosolic sulfotransferase 5; Short=AtSOT5; EC=2.8.2.-; AltName: Full=Flavonoid 7-sulfotransferase 3a; Short=AtST3a;	SubName: Full=cytosolic sulfotransferase 5-like {ECO:0000313|RefSeq:XP_018852422.1};	Sulfotransferase	GO:0005737,cytoplasm; GO:1990135,flavonoid sulfotransferase activity; GO:0008146,sulfotransferase activity; GO:0009812,flavonoid metabolic process	Sulfotransferase family
CMHBY227237	0.07	0.03	0.01	0.06	0.15	0.15	0.08	0.16	0.28	0.32	0.31	0.33	ctg0295	105108	108190	-	CMHBY227237	--	K19613 leucine-rich repeat protein SHOC2 | (RefSeq) hypothetical protein (A)	Receptor like protein 6, putative [Theobroma cacao]	RecName: Full=Receptor like protein 6 {ECO:0000303|PubMed:18434605}; Short=AtRLP6 {ECO:0000303|PubMed:18434605}; Flags: Precursor;	SubName: Full=Receptor like protein 6, putative {ECO:0000313|EMBL:EOY12096.1};	FOG: Leucine rich repeat	GO:0016021,integral component of membrane; GO:0016020,membrane	Leucine rich repeat N-terminal domain
CMHBY227812	1.72	2.24	1.27	1.79	1.23	1.56	6.13	6.3	6.26	3.45	3.36	3.45	ctg0338	406857	408446	+	CMHBY227812	--	K22588 acetylserotonin O-methyltransferase, plant [EC:2.1.1.4] | (RefSeq) (R,S)-reticuline 7-O-methyltransferase-like isoform X1 (A)	(r,s)-reticuline 7-o-methyltransferase [Quercus suber]	RecName: Full=Acetylserotonin O-methyltransferase {ECO:0000305}; EC=2.1.1.4 {ECO:0000269|PubMed:26484897}; AltName: Full=N-acetylserotonin O-methyltransferase {ECO:0000303|PubMed:26484897}; Short=AtASMT {ECO:0000303|PubMed:26484897};	SubName: Full=(RS)-norcoclaurine 6-O-methyltransferase-like {ECO:0000313|RefSeq:XP_018823832.1};	Hydroxyindole-O-methyltransferase and related SAM-dependent methyltransferases	GO:0005737,cytoplasm; GO:0017096,acetylserotonin O-methyltransferase activity; GO:0046983,protein dimerization activity; GO:0030187,melatonin biosynthetic process	DNA ligase C-terminal domain
CMHBY228062	0	0	0	0.11	0.19	0.34	2.98	2.32	2.13	4.42	3.33	4.38	ctg0353	535413	535691	-	CMHBY228062	--	K10745 ribonuclease H2 subunit C | (RefSeq) uncharacterized protein LOC107416231 (A)	mlp-like protein 43 [Quercus suber]	RecName: Full=MLP-like protein 423;	SubName: Full=kirola-like {ECO:0000313|RefSeq:XP_018806063.1, ECO:0000313|RefSeq:XP_018806064.1};	--	GO:0016020,membrane; GO:0006952,defense response; GO:0009607,response to biotic stimulus	Pathogenesis-related protein Bet v I family
CMHBY228066	0	0.92	0.25	0	0.06	0	3.02	4.33	4.76	1.28	1.58	2.34	ctg0353	630855	636861	+	CMHBY228066	--	K10745 ribonuclease H2 subunit C | (RefSeq) uncharacterized protein LOC107416231 (A)	mlp-like protein 43 [Quercus suber]	RecName: Full=MLP-like protein 43;	SubName: Full=MLP-like protein 43 {ECO:0000313|RefSeq:XP_018824642.1};	--	GO:0009507,chloroplast; GO:0006952,defense response; GO:0009607,response to biotic stimulus	Pathogenesis-related protein Bet v I family
CMHBY228190	1.51	1.39	1	0.55	0.69	0.42	2.03	3.2	2.38	1.47	2.33	2.21	ctg0361	448911	450095	-	CMHBY228190	--	K10143 E3 ubiquitin-protein ligase RFWD2 [EC:2.3.2.27] | (RefSeq) WD repeat-containing protein RUP2 (A)	wd repeat-containing protein rup2 [Quercus suber]	RecName: Full=WD repeat-containing protein RUP2; AltName: Full=Protein EARLY FLOWERING BY OVEREXPRESSION 2; AltName: Full=Protein EPRESSOR OF UV-B PHOTOMORPHOGENESIS 2;	SubName: Full=WD repeat-containing protein RUP2 {ECO:0000313|RefSeq:XP_018830865.1};	--	GO:0080008,Cul4-RING E3 ubiquitin ligase complex; GO:0005829,cytosol; GO:0005634,nucleus; GO:0009658,chloroplast organization; GO:0009908,flower development; GO:0043496,regulation of protein homodimerization activity; GO:0010224,response to UV-B	WD40-like domain
CMHBY228373	7.07	9.56	8.39	14.44	8.65	11.37	25	22.25	26.02	24.84	24.89	29.43	ctg0371	380609	380815	+	CMHBY228373	--	--	hypothetical protein COLO4_33132 [Corchorus olitorius]	--	SubName: Full=Uncharacterized protein {ECO:0000313|EMBL:OMO62307.1};	--	--	--
CMHBY228723	21.89	19.5	19.01	8.3	7.52	8	41.37	43.57	42.68	44.11	35.59	33.75	ctg0397	318347	318649	-	CMHBY228723	--	K14488 SAUR family protein | (RefSeq) auxin-induced protein 15A-like (A)	auxin-induced protein 10a5 [Quercus suber]	RecName: Full=Auxin-induced protein 10A5;	SubName: Full=auxin-responsive protein SAUR23-like {ECO:0000313|RefSeq:XP_018815307.1};	--	GO:0009734,auxin-activated signaling pathway	Auxin responsive protein
CMHBY229045	1.36	1.83	2.84	2.33	1.07	1.1	7.47	6.59	6.31	2.93	3.51	2.75	ctg0421	440500	441821	-	CMHBY229045	--	K08332 vacuolar protein 8 | (RefSeq) U-box domain-containing protein 4 (A)	u-box domain-containing protein 19 [Quercus suber]	RecName: Full=U-box domain-containing protein 19; EC=2.3.2.27; AltName: Full=Plant U-box protein 19; AltName: Full=RING-type E3 ubiquitin transferase PUB19 {ECO:0000305};	SubName: Full=Uncharacterized protein {ECO:0000313|EnsemblPlants:PGSC0003DMT400090858};	FOG: Armadillo/beta-catenin-like repeats	GO:0005737,cytoplasm; GO:0005634,nucleus; GO:0004842,ubiquitin-protein transferase activity; GO:0010029,regulation of seed germination	V-ATPase subunit H
CMHBY229496	12.03	13.55	14.58	18.93	22.4	21.03	49.21	54.03	52.19	57.03	58.25	58.53	ctg0460	152075	152770	+	CMHBY229496	--	--	hypothetical protein CFP56_05887 [Quercus suber]	--	SubName: Full=uncharacterized protein LOC108993090 {ECO:0000313|RefSeq:XP_018823398.1};	--	--	Proline-rich nuclear receptor coactivator motif
CMHBY230269	4.81	4.95	4.98	1.97	3.14	2.43	9.75	10.59	11.71	12.86	13.43	13.35	ctg0538	104051	105010	+	CMHBY230269	--	--	protein big grain 1-like e [Quercus suber]	RecName: Full=Protein BIG GRAIN 1-like E {ECO:0000305};	SubName: Full=protein BIG GRAIN 1-like E {ECO:0000313|RefSeq:XP_018852415.1};	--	GO:0005886,plasma membrane; GO:0060918,auxin transport; GO:0009734,auxin-activated signaling pathway; GO:0010929,positive regulation of auxin mediated signaling pathway	--
CMHBY230281	4.05	5.08	4.9	15.44	11.1	15.24	40.01	39	36.94	35.39	37.59	36.13	ctg0539	209864	210442	-	CMHBY230281	--	K13993 HSP20 family protein | (RefSeq) 22.0 kDa class IV heat shock protein-like (A)	22.7 kda class iv heat shock protein [Quercus suber]	RecName: Full=22.0 kDa class IV heat shock protein; Flags: Precursor;	SubName: Full=22.0 kDa class IV heat shock protein-like {ECO:0000313|RefSeq:XP_018839694.1};	Molecular chaperone (small heat-shock protein Hsp26/Hsp42)	GO:0005788,endoplasmic reticulum lumen	CS domain
CMHBY230429	1.84	1.7	1.25	1.75	2.35	2.25	6.2	6.48	7.04	6.95	6.61	5.79	ctg0555	156428	161157	+	CMHBY230429	--	K00521 ferric-chelate reductase [EC:1.16.1.7] | (RefSeq) ferric reduction oxidase 7, chloroplastic-like (A)	protein ntm1-like 9 [Quercus suber]	RecName: Full=Protein NTM1-like 9 {ECO:0000303|PubMed:17158162}; AltName: Full=Calmodulin-binding NAC protein {ECO:0000303|PubMed:17947243};	SubName: Full=NAC domain-containing protein 91-like {ECO:0000313|RefSeq:XP_018842747.1};	--	GO:0005789,endoplasmic reticulum membrane; GO:0016021,integral component of membrane; GO:0005634,nucleus; GO:0005886,plasma membrane; GO:0005516,calmodulin binding; GO:0003700,DNA-binding transcription factor activity; GO:0044212,transcription regulatory region DNA binding; GO:0071470,cellular response to osmotic stress; GO:0045892,negative regulation of transcription, DNA-templated; GO:1900426,p…	No apical meristem (NAM) protein
CMHBY230604	1.03	0.95	0.1	1.21	0.43	1.15	1.89	1.72	2.36	2.11	1.15	2.77	ctg0573	381067	381702	+	CMHBY230604	--	--	late embryogenesis abundant protein [Quercus suber]	RecName: Full=Late embryogenesis abundant protein At1g64065 {ECO:0000305};	SubName: Full=uncharacterized protein LOC109010846 {ECO:0000313|RefSeq:XP_018847320.1};	--	GO:0016021,integral component of membrane	Late embryogenesis abundant protein
CMHBY230691	0.07	0.08	0	0.03	0.04	0.07	0.36	0.18	0.17	0.23	0.34	0.41	ctg0582	6289	8457	-	CMHBY230691	--	K11251 histone H2A | (RefSeq) LOC109771289; histone H2A, sperm-like (A)	hypothetical protein CFP56_17451 [Quercus suber]	--	SubName: Full=Uncharacterized protein {ECO:0000313|EMBL:EXC35319.1};	--	GO:0016021,integral component of membrane	Protein of unknown function, DUF594
CMHBY230861	0.33	0.36	0.27	0.78	2.97	2.06	1.62	2.16	0.41	6.81	7.78	6.81	ctg0599	162027	162723	-	CMHBY230861	--	K20728 vegetative storage protein 2 | (RefSeq) vegetative storage protein 2 (A)	acid phosphatase 1 [Quercus suber]	RecName: Full=Acid phosphatase 1; EC=3.1.3.2; AltName: Full=Apase-1(1); Flags: Precursor;	SubName: Full=Uncharacterized protein {ECO:0000313|EMBL:PHU24834.1}; Flags: Fragment;	--	GO:0003993,acid phosphatase activity	HAD superfamily, subfamily IIIB (Acid phosphatase)
CMHBY230943	18.22	11.61	16.68	17.1	16.24	20.1	54.04	57.29	57.09	38.38	36.87	36	ctg0608	153637	154389	+	CMHBY230943	--	--	hypothetical protein CFP56_49424 [Quercus suber]	--	--	--	--	--
CMHBY230945	16.6	14.71	15.88	8.37	10.56	10.48	67.04	69.08	57.8	54.69	60.33	55.03	ctg0608	207443	207799	+	CMHBY230945	--	--	proline-rich protein PRP3 [Castanea sativa]	--	SubName: Full=Proline-rich protein PRP3 {ECO:0000313|EMBL:AAK25757.1};	--	--	--
CMHBY230947	3.54	3.99	3.87	3.61	4.5	4.83	16.62	15.84	15.48	10.2	9.25	8.39	ctg0608	230729	233296	+	CMHBY230947	--	--	--	--	--	--	--	--
CMHBY230954	32.07	28.03	30.99	21.89	19.75	23.4	105.87	108.65	101.13	117.93	105.75	114.24	ctg0608	40341	40697	+	CMHBY230954	--	--	proline-rich protein PRP3 [Castanea sativa]	--	SubName: Full=Proline-rich protein PRP3 {ECO:0000313|EMBL:AAK25757.1};	--	--	--
CMHBY231007	39.54	37.66	38.69	49.16	50.3	53.53	125.42	120.48	129.49	150.3	155.9	149.01	ctg0615	223214	224218	+	CMHBY231007	--	K14493 gibberellin receptor GID1 [EC:3.-.-.-] | (RefSeq) GID1b-1; hypothetical protein (A)	putative carboxylesterase 17 [Quercus suber]	RecName: Full=Probable carboxylesterase 17; AltName: Full=AtCXE17; EC=3.1.1.1;	SubName: Full=Uncharacterized protein {ECO:0000313|EMBL:KDP40570.1};	Arylacetamide deacetylase	GO:0052689,carboxylic ester hydrolase activity; GO:0016787,hydrolase activity; GO:0009056,catabolic process	Serine aminopeptidase, S33
CMHBY231742	0	0.12	0.04	0.79	0.52	0.21	0.86	1.08	0.55	0.55	1.87	1.95	ctg0709	267668	268345	+	CMHBY231742	--	K12173 BRCA1-A complex subunit BRE | (RefSeq) BRCA1-A complex subunit BRE-like (A)	protein p21 [Quercus suber]	RecName: Full=Thaumatin-like protein; AltName: Allergen=Act d 2; Flags: Precursor;	SubName: Full=Uncharacterized protein {ECO:0000313|EMBL:EMJ10764.1};	--	GO:0005576,extracellular region; GO:0050832,defense response to fungus; GO:0031640,killing of cells of other organism	Thaumatin family
CMHBY232008	12.57	14.07	15.8	33.8	32.79	31.88	28.55	28.39	26.71	80.11	78.64	68.84	ctg0755	93603	94970	-	CMHBY232008	--	K12930 anthocyanidin 3-O-glucosyltransferase [EC:2.4.1.115] | (RefSeq) anthocyanidin 3-O-glucosyltransferase 7-like (A)	kaempferol 3-o-beta-d-galactosyltransferase [Quercus suber]	RecName: Full=Kaempferol 3-O-beta-D-galactosyltransferase; Short=F3GalTase; EC=2.4.1.234; Flags: Precursor;	SubName: Full=anthocyanidin 3-O-glucosyltransferase 7-like {ECO:0000313|RefSeq:XP_018811231.1};	UDP-glucuronosyl and UDP-glucosyl transferase	GO:0033834,kaempferol 3-O-galactosyltransferase activity; GO:0102479,quercetin 3-O-beta:-D-galactosyltransferase activity; GO:0008152,metabolic process	Glycosyltransferase family 28 C-terminal domain
CMHBY232293	1.48	2.23	2.06	7.87	8.92	7.74	6.1	5.25	6.63	20.09	16.8	20.33	ctg0816	204124	204567	+	CMHBY232293	--	K13229 2,4-dihydroxy-1,4-benzoxazin-3-one-glucoside dioxygenase [EC:1.14.11.59] | (RefSeq) DIBOA-glucoside dioxygenase BX6 (A)	isoform 2 of 1-aminocyclopropane-1-carboxylate oxidase like 2 [Quercus suber]	RecName: Full=1-aminocyclopropane-1-carboxylate oxidase homolog; AltName: Full=Protein E8;	SubName: Full=1-aminocyclopropane-1-carboxylate oxidase homolog 1-like isoform X4 {ECO:0000313|RefSeq:XP_018842248.1};	Iron/ascorbate family oxidoreductases	GO:0031418,L-ascorbic acid binding; GO:0046872,metal ion binding; GO:0016491,oxidoreductase activity; GO:0009693,ethylene biosynthetic process; GO:0009835,fruit ripening	non-haem dioxygenase in morphine synthesis N-terminal
CMHBY232330	132.57	134.68	135.98	90.47	84.73	83.08	262.13	262.26	248.49	276.43	294.32	285.62	ctg0825	200532	200780	-	CMHBY232330	--	--	hypothetical protein CFP56_35501 [Quercus suber]	--	SubName: Full=Uncharacterized protein {ECO:0000313|EMBL:ABK94862.1};	--	--	--
CMHBY232896	0.1	0.07	0	0	0.15	0.06	0.46	0.83	0.46	0.34	0.34	0.33	ctg0933	114585	116066	+	CMHBY232896	--	K01723 hydroperoxide dehydratase [EC:4.2.1.92] | (RefSeq) allene oxide synthase 3-like (A)	allene oxide synthase 3 [Quercus suber]	RecName: Full=Allene oxide synthase 3 {ECO:0000303|PubMed:12351632}; Short=LeAOS3 {ECO:0000303|PubMed:12351632}; EC=4.2.1.92 {ECO:0000269|PubMed:12351632}; AltName: Full=Allene oxide cyclase {ECO:0000303|PubMed:12351632}; EC=5.3.99.6 {ECO:0000269|PubMed:12351632}; AltName: Full=Cytochrome P450 CYP74C3 {ECO:0000303|PubMed:12351632}; AltName: Full=Cytochrome P450 CYP74D1 {ECO:0000303|PubMed:1707379…	SubName: Full=allene oxide synthase 3-like {ECO:0000313|RefSeq:XP_018847158.1};	--	GO:0046423,allene-oxide cyclase activity; GO:0020037,heme binding; GO:0047987,hydroperoxide dehydratase activity; GO:0005506,iron ion binding; GO:0004497,monooxygenase activity; GO:0016705,oxidoreductase activity, acting on paired donors, with incorporation or reduction of molecular oxygen; GO:0006952,defense response; GO:0031408,oxylipin biosynthetic process; GO:0016125,sterol metabolic process	Cytochrome P450
CMHBY234175	0.46	0.15	0.53	0.25	0.35	0.52	1.56	1.09	1.95	0.79	1.11	0.85	ctg1332	45822	47829	-	CMHBY234175	--	K21435 ankyrin repeat domain-containing protein 6 | (RefSeq) uncharacterized protein LOC114406990 (A)	ankyrin repeat-containing protein bda1 [Quercus suber]	RecName: Full=Ankyrin repeat-containing protein BDA1 {ECO:0000305}; AltName: Full=Protein BIAN DA 1 {ECO:0000303|PubMed:22740615};	SubName: Full=Ankyrin repeat-containing protein {ECO:0000313|EMBL:EXC26788.1};	FOG: Ankyrin repeat	GO:0016021,integral component of membrane; GO:0005886,plasma membrane; GO:0045087,innate immune response; GO:0009751,response to salicylic acid	Ankyrin repeat
CMHBY234413	0.14	0.04	0.12	2.07	1.68	1.33	1.08	1.47	1.14	7.09	7.38	6.74	ctg1414	5494	12072	-	CMHBY234413	--	K20728 vegetative storage protein 2 | (RefSeq) vegetative storage protein 2 (A)	acid phosphatase 1 [Quercus suber]	RecName: Full=Acid phosphatase 1; EC=3.1.3.2; AltName: Full=Apase-1(1); Flags: Precursor;	SubName: Full=Uncharacterized protein {ECO:0000313|EMBL:KCW53446.1};	--	GO:0003993,acid phosphatase activity	Protein of unknown function (DUF2608)
CMHBY235214	3.09	2.91	3.89	2.17	2.4	2.67	10.99	12.28	10.59	5.7	6.13	5.44	ctg1856	26610	28652	-	CMHBY235214	--	K08332 vacuolar protein 8 | (RefSeq) U-box domain-containing protein 4 (A)	u-box domain-containing protein 19 [Quercus suber]	RecName: Full=U-box domain-containing protein 19; EC=2.3.2.27; AltName: Full=Plant U-box protein 19; AltName: Full=RING-type E3 ubiquitin transferase PUB19 {ECO:0000305};	RecName: Full=RING-type E3 ubiquitin transferase {ECO:0000256|SAAS:SAAS00702733}; EC=2.3.2.27 {ECO:0000256|SAAS:SAAS00702733};	FOG: Armadillo/beta-catenin-like repeats	GO:0005737,cytoplasm; GO:0005634,nucleus; GO:0004842,ubiquitin-protein transferase activity; GO:0010029,regulation of seed germination	Zinc-finger of the MIZ type in Nse subunit
