# Supplementary material for: Integrated transcriptome, metabolome and phytohormone analysis reveals developmental differences between the first and secondary flowering in Castanea mollissima
Source: Front Plant Sci. 2023 Mar 16;14:1145418. doi: 10.3389/fpls.2023.1145418 (PMC10060901; doi:10.3389/fpls.2023.1145418)
Supplement: Supplementary file 3 [file Table_2.xlsx]

## Sheet: Sheet1
Supplementary table 2
Expression and annotation analysis of 176 co-down-regulated genes
ID	FMaM-1_fpkm	FMaM-2_fpkm	FMaM-3_fpkm	FMiF-1_fpkm	FMiF-2_fpkm	FMiF-3_fpkm	SMaM-1_fpkm	SMaM-2_fpkm	SMaM-3_fpkm	SMiF-1_fpkm	SMiF-2_fpkm	SMiF-3_fpkm	chr	start	end	strand	gene_name	gene_description	KEGG	NR	Swissprot	Tremble	KOG	GO	Pfam
CMHBY200298	9.02	7.96	10.19	4.73	6.18	4.63	3.15	3.2	2.78	3.03	1.56	2.69	ctg0002	3833800	3858046	-	CMHBY200298	--	K13082 bifunctional dihydroflavonol 4-reductase/flavanone 4-reductase [EC:1.1.1.219 1.1.1.234] | (RefSeq) dihydroflavonol 4-reductase (A)	anthocyanidin reductase ((2s)-flavan-3-ol-forming) [Quercus suber]	RecName: Full=Anthocyanidin reductase ((2S)-flavan-3-ol-forming) {ECO:0000303|PubMed:16806954}; Short=VvANR {ECO:0000303|PubMed:16806954}; EC=1.3.1.112 {ECO:0000250|UniProtKB:Q5FB34}; AltName: Full=Protein BANYULS {ECO:0000303|PubMed:12788945}; Short=VvBAN {ECO:0000303|PubMed:12788945};	SubName: Full=anthocyanidin reductase-like {ECO:0000313|RefSeq:XP_018846399.1};	Flavonol reductase/cinnamoyl-CoA reductase	GO:0050662,coenzyme binding; GO:0016491,oxidoreductase activity; GO:0009813,flavonoid biosynthetic process	RmlD substrate binding domain
CMHBY200363	295.1	287.05	287.73	103.74	100.32	106.08	84.93	90.44	83.19	40.11	40.48	43.7	ctg0003	860218	864822	-	CMHBY200363	--	K01673 carbonic anhydrase [EC:4.2.1.1] | (RefSeq) carbonic anhydrase, chloroplastic-like isoform X1 (A)	carbonic anhydrase, chloroplastic [Quercus suber]	RecName: Full=Carbonic anhydrase, chloroplastic; EC=4.2.1.1; AltName: Full=Carbonate dehydratase; Contains: RecName: Full=Carbonic anhydrase, 27 kDa isoform; Contains: RecName: Full=Carbonic anhydrase, 25 kDa isoform; Flags: Precursor;	RecName: Full=Carbonic anhydrase {ECO:0000256|RuleBase:RU003956}; EC=4.2.1.1 {ECO:0000256|RuleBase:RU003956}; AltName: Full=Carbonate dehydratase {ECO:0000256|RuleBase:RU003956};	Predicted carbonic anhydrase involved in protection against oxidative damage	GO:0009570,chloroplast stroma; GO:0004089,carbonate dehydratase activity; GO:0008270,zinc ion binding; GO:0015976,carbon utilization	Carbonic anhydrase
CMHBY201003	1.1	0.95	1.04	0.48	0.75	0.52	0.46	0.44	0.42	0.19	0.07	0.22	ctg0008	1805941	1814052	-	CMHBY201003	--	K10615 E3 ubiquitin-protein ligase HERC4 [EC:2.3.2.26] | (RefSeq) probable E3 ubiquitin-protein ligase HERC4 isoform X1 (A)	putative e3 ubiquitin-protein ligase herc1 [Quercus suber]	RecName: Full=PH, RCC1 and FYVE domains-containing protein 1 {ECO:0000303|PubMed:11563980}; AltName: Full=Protein Praf4 {ECO:0000303|PubMed:15358268};	SubName: Full=uncharacterized protein LOC108981462 isoform X1 {ECO:0000313|RefSeq:XP_018808192.1};	--	GO:0046872,metal ion binding; GO:0070300,phosphatidic acid binding; GO:0035091,phosphatidylinositol binding; GO:0017112,Rab guanyl-nucleotide exchange factor activity	Pleckstrin homology domain
CMHBY201171	47.65	46.49	49.59	19.04	19.96	19.79	19.65	19.16	18.01	9.88	8.91	9.17	ctg0010	1256722	1259571	+	CMHBY201171	--	K21596 calmodulin-binding transcription activator | (RefSeq) protein WVD2-like 2 isoform X1 (A)	protein wvd2-like 4 [Quercus suber]	RecName: Full=Protein WVD2-like 4 {ECO:0000305};	SubName: Full=protein WVD2-like 4 isoform X3 {ECO:0000313|RefSeq:XP_018851166.1};	--	GO:0005737,cytoplasm; GO:0005874,microtubule	Targeting protein for Xklp2 (TPX2)
CMHBY201270	3.53	3.8	3.62	1.35	1.26	1.23	1.26	0.52	0.83	0.23	0.28	0.19	ctg0011	1084179	1095045	+	CMHBY201270	--	K18696 glycerophosphodiester phosphodiesterase [EC:3.1.4.46] | (RefSeq) glycerophosphocholine phosphodiesterase GDE1-like (A)	spx domain-containing membrane protein [Quercus suber]	RecName: Full=SPX domain-containing membrane protein At4g22990;	SubName: Full=SPX domain-containing membrane protein At4g22990-like isoform X2 {ECO:0000313|RefSeq:XP_018847600.1};	Predicted transporter/transmembrane protein	GO:0016021,integral component of membrane; GO:0055085,transmembrane transport	Sugar (and other) transporter
CMHBY201488	6.14	5.15	5.41	2.61	2.31	2.76	2.53	2.12	2.23	0.61	0.43	0.71	ctg0013	832832	837550	+	CMHBY201488	--	K19476 vacuolar protein sorting-associated protein IST1 | (RefSeq) uncharacterized protein LOC112006440 (A)	ist1-like protein [Quercus suber]	--	SubName: Full=uncharacterized protein LOC109006107 {ECO:0000313|RefSeq:XP_018840818.1};	Spindle pole body protein	--	Regulator of Vps4 activity in the MVB pathway
CMHBY202140	2.55	1.59	1.22	0.9	2.07	2.29	0.59	0.56	1.26	0.43	1.13	0.88	ctg0020	243516	245947	-	CMHBY202140	--	--	cytochrome b561 and domon domain-containing protein [Quercus suber]	RecName: Full=Cytochrome b561 and DOMON domain-containing protein At4g12980; AltName: Full=Protein b561A.tha15; Flags: Precursor;	SubName: Full=cytochrome b561 and DOMON domain-containing protein At3g25290-like {ECO:0000313|RefSeq:XP_018811914.1};	Predicted membrane protein, contains DoH and Cytochrome b-561/ferric reductase transmembrane domains	GO:0016021,integral component of membrane; GO:0046872,metal ion binding; GO:0055114,oxidation-reduction process	Fungal pheromone mating factor STE2 GPCR
CMHBY202323	14.17	12.75	12.86	7.75	6.69	6.71	4.61	4.47	4.65	2.09	2.68	2.82	ctg0023	180996	182493	-	CMHBY202323	--	K08235 xyloglucan:xyloglucosyl transferase [EC:2.4.1.207] | (RefSeq) probable xyloglucan endotransglucosylase/hydrolase protein 33 (A)	putative xyloglucan endotransglucosylase/hydrolase protein 33 [Quercus suber]	RecName: Full=Probable xyloglucan endotransglucosylase/hydrolase protein 33; Short=At-XTH33; Short=XTH-33; EC=2.4.1.207; Flags: Precursor;	SubName: Full=probable xyloglucan endotransglucosylase/hydrolase protein 33 {ECO:0000313|RefSeq:XP_018807591.1};	--	GO:0048046,apoplast; GO:0005618,cell wall; GO:0005887,integral component of plasma membrane; GO:0004553,hydrolase activity, hydrolyzing O-glycosyl compounds; GO:0016762,xyloglucan:xyloglucosyl transferase activity; GO:0042546,cell wall biogenesis; GO:0009831,plant-type cell wall modification involved in multidimensional cell growth; GO:0010411,xyloglucan metabolic process	Xyloglucan endo-transglycosylase (XET) C-terminus
CMHBY202553	11.05	11.89	11.7	1.74	1.74	0.74	2.78	3.04	2.74	0.15	0.61	0.51	ctg0026	410797	412202	+	CMHBY202553	--	K04124 gibberellin 3beta-dioxygenase [EC:1.14.11.15] | (RefSeq) gibberellin 3-beta-dioxygenase 1-like (A)	gibberellin 3 oxidase 1 [Castanea mollissima]	RecName: Full=Gibberellin 3-beta-dioxygenase 1; EC=1.14.11.15; AltName: Full=GA 3-oxidase 1; AltName: Full=Gibberellin 3 beta-hydroxylase 1;	SubName: Full=Gibberellin 3 oxidase 1 {ECO:0000313|EMBL:AEW67998.1};	Iron/ascorbate family oxidoreductases	GO:0016707,gibberellin 3-beta-dioxygenase activity; GO:0046872,metal ion binding; GO:0009686,gibberellin biosynthetic process	non-haem dioxygenase in morphine synthesis N-terminal
CMHBY202600	4.64	4.24	3.8	1.34	1.9	2.28	0.54	0.48	0.42	0.11	0.14	0.03	ctg0027	377735	380823	+	CMHBY202600	--	K03253 translation initiation factor 3 subunit B | (RefSeq) eukaryotic translation initiation factor 3 subunit B-like (A)	eukaryotic translation initiation factor 3 subunit b [Quercus suber]	RecName: Full=Eukaryotic translation initiation factor 3 subunit B {ECO:0000255|HAMAP-Rule:MF_03001}; Short=eIF3b {ECO:0000255|HAMAP-Rule:MF_03001}; AltName: Full=eIF-3-eta {ECO:0000255|HAMAP-Rule:MF_03001}; AltName: Full=eIF3 p110 {ECO:0000255|HAMAP-Rule:MF_03001}; AltName: Full=p82;	RecName: Full=Eukaryotic translation initiation factor 3 subunit B {ECO:0000256|HAMAP-Rule:MF_03001, ECO:0000256|SAAS:SAAS00057043}; Short=eIF3b {ECO:0000256|HAMAP-Rule:MF_03001}; AltName: Full=eIF-3-eta {ECO:0000256|HAMAP-Rule:MF_03001}; AltName: Full=eIF3 p110 {ECO:0000256|HAMAP-Rule:MF_03001};	Translation initiation factor 3, subunit b (eIF-3b)	GO:0005852,eukaryotic translation initiation factor 3 complex; GO:0003743,translation initiation factor activity; GO:0031369,translation initiation factor binding	Eukaryotic translation initiation factor eIF2A
CMHBY202660	11.88	13.26	12.85	3.7	2.65	3.02	5.08	5.09	5.32	2.49	1.26	0.82	ctg0027	1977459	1981680	-	CMHBY202660	--	K14484 auxin-responsive protein IAA | (RefSeq) auxin-responsive protein IAA1-like (A)	auxin-responsive protein iaa16 [Quercus suber]	RecName: Full=Auxin-responsive protein IAA16; AltName: Full=Indoleacetic acid-induced protein 16;	SubName: Full=auxin-responsive protein IAA1-like isoform X2 {ECO:0000313|RefSeq:XP_018822807.1};	--	GO:0005634,nucleus; GO:0003700,DNA-binding transcription factor activity; GO:0009734,auxin-activated signaling pathway; GO:0009733,response to auxin; GO:0006351,transcription, DNA-templated	AUX/IAA family
CMHBY202677	34.37	32.59	35.48	4.82	4.74	4.49	6.23	5.98	7.38	1.75	1.5	1.16	ctg0027	2463600	2469403	-	CMHBY202677	--	K17471 sulfate transporter 3 | (RefSeq) probable sulfate transporter 3.5 (A)	putative sulfate transporter 3.5 [Quercus suber]	RecName: Full=Probable sulfate transporter 3.5;	SubName: Full=probable sulfate transporter 3.5 {ECO:0000313|RefSeq:XP_018838826.1};	Sulfate/bicarbonate/oxalate exchanger SAT-1 and related transporters (SLC26 family)	GO:0005887,integral component of plasma membrane; GO:0008271,secondary active sulfate transmembrane transporter activity; GO:0015116,sulfate transmembrane transporter activity; GO:0015293,symporter activity	STAS domain
CMHBY204101	36.26	34.85	32.1	15.64	14.32	12.79	4.61	3.86	3.73	2.09	3.52	3.74	ctg0054	1820310	1822382	-	CMHBY204101	--	K00430 peroxidase [EC:1.11.1.7] | (RefSeq) cationic peroxidase 2-like (A)	cationic peroxidase 2 [Quercus suber]	RecName: Full=Cationic peroxidase 2; EC=1.11.1.7; AltName: Full=PNPC2; Flags: Precursor;	RecName: Full=Peroxidase {ECO:0000256|RuleBase:RU362060, ECO:0000256|SAAS:SAAS00709852}; EC=1.11.1.7 {ECO:0000256|RuleBase:RU362060, ECO:0000256|SAAS:SAAS00709852};	--	GO:0005576,extracellular region; GO:0020037,heme binding; GO:0046872,metal ion binding; GO:0004601,peroxidase activity; GO:0042744,hydrogen peroxide catabolic process; GO:0006979,response to oxidative stress	Peroxidase
CMHBY204583	9.64	9.05	10.04	1.65	1.46	1.67	1.26	1.51	1.09	0.4	0.59	0.46	ctg0064	1401731	1403286	+	CMHBY204583	--	K04125 gibberellin 2beta-dioxygenase [EC:1.14.11.13] | (RefSeq) gibberellin 2-beta-dioxygenase-like (A)	gibberellin 2-beta-dioxygenase [Quercus suber]	RecName: Full=Gibberellin 2-beta-dioxygenase; EC=1.14.11.13; AltName: Full=GA 2-oxidase; AltName: Full=Gibberellin 2-beta-hydroxylase; AltName: Full=Gibberellin 2-oxidase;	SubName: Full=gibberellin 2-beta-dioxygenase-like {ECO:0000313|RefSeq:XP_018856409.1};	Iron/ascorbate family oxidoreductases	GO:0045543,gibberellin 2-beta-dioxygenase activity; GO:0046872,metal ion binding; GO:0009686,gibberellin biosynthetic process	non-haem dioxygenase in morphine synthesis N-terminal
CMHBY204621	0.83	0.72	1.21	0.75	0.49	0.53	0.24	0.38	0.4	0.3	0.32	0.17	ctg0065	1151974	1158556	-	CMHBY204621	--	K06617 raffinose synthase [EC:2.4.1.82] | (RefSeq) probable galactinol--sucrose galactosyltransferase 2 (A)	putative galactinol--sucrose galactosyltransferase 2 [Quercus suber]	RecName: Full=Probable galactinol--sucrose galactosyltransferase 2; EC=2.4.1.82; AltName: Full=Protein SEED IMBIBITION 2; AltName: Full=Raffinose synthase 2;	SubName: Full=probable galactinol--sucrose galactosyltransferase 2 {ECO:0000313|RefSeq:XP_018828074.1};	--	GO:0009506,plasmodesma; GO:0052692,raffinose alpha-galactosidase activity; GO:0016757,transferase activity, transferring glycosyl groups; GO:0034484,raffinose catabolic process; GO:0080167,response to karrikin; GO:0006979,response to oxidative stress	Raffinose synthase or seed imbibition protein Sip1
CMHBY204897	9.04	9.44	9.49	1.02	1.02	1.23	0.4	0.42	0.35	0.23	0	0.06	ctg0072	434269	438545	+	CMHBY204897	--	K01051 pectinesterase [EC:3.1.1.11] | (RefSeq) pectinesterase 2-like (A)	putative pectinesterase/pectinesterase inhibitor 35 [Quercus suber]	RecName: Full=Probable pectinesterase/pectinesterase inhibitor 16; Includes: RecName: Full=Pectinesterase inhibitor 16; AltName: Full=Pectin methylesterase inhibitor 16; Includes: RecName: Full=Pectinesterase 16; Short=PE 16; EC=3.1.1.11; AltName: Full=AtPMEpcrD; AltName: Full=Pectin methylesterase 16; Short=AtPME16; Flags: Precursor;	SubName: Full=probable pectinesterase/pectinesterase inhibitor 35 {ECO:0000313|RefSeq:XP_018824408.1};	--	GO:0071944,cell periphery; GO:0005618,cell wall; GO:0005576,extracellular region; GO:0045330,aspartyl esterase activity; GO:0030599,pectinesterase activity; GO:0046910,pectinesterase inhibitor activity; GO:0042545,cell wall modification; GO:0045490,pectin catabolic process	Plant invertase/pectin methylesterase inhibitor
CMHBY205008	2.66	1.86	2.57	0.17	0.46	0.33	0.26	0.24	0.44	0.08	0	0	ctg0074	1566006	1567046	-	CMHBY205008	--	K21994 LOB domain-containing protein 18 | (RefSeq) LOB domain-containing protein 30-like (A)	PREDICTED: LOB domain-containing protein 38-like isoform X1 [Juglans regia]	RecName: Full=LOB domain-containing protein 38; AltName: Full=ASYMMETRIC LEAVES 2-like protein 40; Short=AS2-like protein 40;	SubName: Full=LOB domain-containing protein 38-like isoform X1 {ECO:0000313|RefSeq:XP_018827382.1};	--	--	Lateral organ boundaries (LOB) domain
CMHBY205717	100.17	91.28	96.45	180.15	176.9	172.66	41.1	42.91	44.81	53.68	54.69	47.09	ctg0090	242554	245541	+	CMHBY205717	--	K10144 RING finger and CHY zinc finger domain-containing protein 1 [EC:2.3.2.27] | (RefSeq) probable E3 ubiquitin-protein ligase RZFP34 (A)	e3 ubiquitin-protein ligase miel1 [Quercus suber]	RecName: Full=Probable E3 ubiquitin-protein ligase RZFP34 {ECO:0000305}; EC=2.3.2.27 {ECO:0000305}; AltName: Full=OsRFP1 {ECO:0000303|Ref.1}; AltName: Full=RING zinc-finger protein 34 {ECO:0000303|PubMed:25002225}; Short=OsRZFP34 {ECO:0000303|PubMed:25002225};	SubName: Full=E3 ubiquitin-protein ligase MIEL1-like {ECO:0000313|RefSeq:XP_018845714.1, ECO:0000313|RefSeq:XP_018845715.1};	Zn-finger protein	GO:0005634,nucleus; GO:0016740,transferase activity; GO:0008270,zinc ion binding; GO:0016567,protein ubiquitination	RING/Ubox like zinc-binding domain
CMHBY205844	9.61	10.51	9.57	7.18	6.22	7.19	2.74	2.79	3.14	3.01	3.12	3.04	ctg0093	568947	573857	-	CMHBY205844	--	K14724 solute carrier family 9 (sodium/hydrogen exchanger), member 8 | (RefSeq) sodium/hydrogen exchanger 2-like (A)	sodium/hydrogen exchanger 2 [Quercus suber]	RecName: Full=Sodium/hydrogen exchanger 2; AltName: Full=Na(+)/H(+) exchanger 2; Short=NHE-2;	SubName: Full=sodium/hydrogen exchanger 2-like {ECO:0000313|RefSeq:XP_018825948.1};	Sodium/hydrogen exchanger protein	GO:0016021,integral component of membrane; GO:0005886,plasma membrane; GO:0005774,vacuolar membrane; GO:0015386,potassium:proton antiporter activity; GO:0015385,sodium:proton antiporter activity; GO:0055075,potassium ion homeostasis; GO:0010107,potassium ion import; GO:0051453,regulation of intracellular pH; GO:0090333,regulation of stomatal closure; GO:0009651,response to salt stress; GO:0098719…	Sodium/hydrogen exchanger family
CMHBY205894	5.78	6.42	4.97	4.03	5.08	4.27	2.02	2.03	2.61	2.05	2.29	1.94	ctg0094	1499642	1554109	-	CMHBY205894	--	K13428 LRR receptor-like serine/threonine-protein kinase EFR [EC:2.7.11.1] | (RefSeq) LRR receptor-like serine/threonine-protein kinase EFR (A)	PREDICTED: probable LRR receptor-like serine/threonine-protein kinase At3g47570 [Juglans regia]	RecName: Full=Probable LRR receptor-like serine/threonine-protein kinase At3g47570; EC=2.7.11.1; Flags: Precursor;	SubName: Full=probable LRR receptor-like serine/threonine-protein kinase At3g47570 {ECO:0000313|RefSeq:XP_018805784.1};	--	GO:0016021,integral component of membrane; GO:0005886,plasma membrane; GO:0005524,ATP binding; GO:0004674,protein serine/threonine kinase activity	BetR domain
CMHBY206006	2.05	1.95	2.57	1.46	1.03	1.31	0.86	0.72	1.39	0.5	0.46	0.4	ctg0098	183536	184685	-	CMHBY206006	--	K19891 glucan endo-1,3-beta-glucosidase 1/2/3 [EC:3.2.1.39] | (RefSeq) hypothetical protein (A)	plasmodesmata callose-binding protein 3 [Quercus suber]	RecName: Full=PLASMODESMATA CALLOSE-BINDING PROTEIN 3; Short=AtPDCB3; Flags: Precursor;	SubName: Full=extensin-like {ECO:0000313|RefSeq:XP_018830616.1};	--	GO:0031225,anchored component of membrane; GO:0046658,anchored component of plasma membrane; GO:0009506,plasmodesma; GO:0001872,(1->3)-beta-D-glucan binding; GO:0004553,hydrolase activity, hydrolyzing O-glycosyl compounds; GO:0030247,polysaccharide binding	X8 domain
CMHBY206113	7.92	8.02	8.48	4.03	4.25	4.57	3.1	4.08	3.03	1.9	1.98	1.73	ctg0101	118652	166773	+	CMHBY206113	--	K05665 ATP-binding cassette, subfamily C (CFTR/MRP), member 1 [EC:7.6.2.3] | (RefSeq) ABC transporter C family member 8 (A)	abc transporter c family member 8 [Quercus suber]	RecName: Full=ABC transporter C family member 8; Short=ABC transporter ABCC.8; Short=AtABCC8; EC=3.6.3.44; AltName: Full=ATP-energized glutathione S-conjugate pump 6; AltName: Full=Glutathione S-conjugate-transporting ATPase 6; AltName: Full=Multidrug resistance-associated protein 6; Flags: Precursor;	SubName: Full=ABC transporter C family member 8-like {ECO:0000313|RefSeq:XP_018821014.1};	Multidrug resistance-associated protein/mitoxantrone resistance protein, ABC superfamily	GO:0016021,integral component of membrane; GO:0000325,plant-type vacuole; GO:0005774,vacuolar membrane; GO:0005524,ATP binding; GO:0042626,ATPase activity, coupled to transmembrane movement of substances; GO:0008559,xenobiotic transmembrane transporting ATPase activity; GO:0055085,transmembrane transport	Dynamin family
CMHBY206189	2.78	1.81	2.23	1.08	1.29	0.99	0.61	0.69	1.39	0.43	0.34	0.74	ctg0104	235020	258806	+	CMHBY206189	--	K14664 IAA-amino acid hydrolase [EC:3.5.1.-] | (RefSeq) IAA-amino acid hydrolase ILR1-like (A)	iaa-amino acid hydrolase ilr1 [Quercus suber]	RecName: Full=IAA-amino acid hydrolase ILR1 {ECO:0000303|PubMed:7792599}; EC=3.5.1.- {ECO:0000305}; Flags: Precursor;	SubName: Full=IAA-amino acid hydrolase ILR1-like {ECO:0000313|RefSeq:XP_018820041.1};	--	GO:0005783,endoplasmic reticulum; GO:0010211,IAA-Leu conjugate hydrolase activity; GO:0010210,IAA-Phe conjugate hydrolase activity; GO:0046872,metal ion binding; GO:0009850,auxin metabolic process	Peptidase dimerisation domain
CMHBY206211	8.37	8.38	7.28	6.48	7.3	7.07	3.27	3.53	3.59	3.62	2.82	3.43	ctg0104	664359	669277	+	CMHBY206211	--	--	hypothetical protein RCOM_0293450 [Ricinus communis]	--	SubName: Full=Uncharacterized protein {ECO:0000313|EMBL:EEF32061.1};	--	GO:0016021,integral component of membrane; GO:0050660,flavin adenine dinucleotide binding; GO:0016614,oxidoreductase activity, acting on CH-OH group of donors	4Fe-4S binding domain
CMHBY206710	32.03	32.52	32.93	24.4	22.71	24.55	16.11	15.04	14.47	11.5	11.98	11.2	ctg0118	744688	751475	+	CMHBY206710	--	K00975 glucose-1-phosphate adenylyltransferase [EC:2.7.7.27] | (RefSeq) glucose-1-phosphate adenylyltransferase large subunit 3, chloroplastic/amyloplastic (A)	glucose-1-phosphate adenylyltransferase large subunit 1, chloroplastic [Quercus suber]	RecName: Full=Glucose-1-phosphate adenylyltransferase large subunit 1, chloroplastic; EC=2.7.7.27; AltName: Full=ADP-glucose pyrophosphorylase; AltName: Full=ADP-glucose synthase; AltName: Full=AGPase S; AltName: Full=Alpha-D-glucose-1-phosphate adenyl transferase; Flags: Precursor;	RecName: Full=Glucose-1-phosphate adenylyltransferase {ECO:0000256|RuleBase:RU362093}; EC=2.7.7.27 {ECO:0000256|RuleBase:RU362093}; AltName: Full=ADP-glucose pyrophosphorylase {ECO:0000256|RuleBase:RU362093};	GDP-mannose pyrophosphorylase/mannose-1-phosphate guanylyltransferase	GO:0009507,chloroplast; GO:0009941,chloroplast envelope; GO:0009570,chloroplast stroma; GO:0005524,ATP binding; GO:0008878,glucose-1-phosphate adenylyltransferase activity; GO:0005978,glycogen biosynthetic process; GO:0019252,starch biosynthetic process	MobA-like NTP transferase domain
CMHBY206737	0.56	0.68	0.61	0.37	0.41	0.42	0.22	0.39	0.25	0.07	0.19	0.14	ctg0119	714406	726335	-	CMHBY206737	--	K00895 diphosphate-dependent phosphofructokinase [EC:2.7.1.90] | (RefSeq) LOW QUALITY PROTEIN: uncharacterized protein LOC110656716 (A)	PREDICTED: uncharacterized protein LOC102624612 [Citrus sinensis]	RecName: Full=Ankyrin repeat-containing protein ITN1; AltName: Full=Protein INCREASED TOLERANCE TO NACL {ECO:0000303|PubMed:18643991};	SubName: Full=Uncharacterized protein {ECO:0000313|EMBL:KDO68639.1};	FOG: Ankyrin repeat	GO:0016021,integral component of membrane; GO:0005634,nucleus; GO:0005886,plasma membrane; GO:0034613,cellular protein localization; GO:0009651,response to salt stress; GO:0007165,signal transduction	Ankyrin repeat
CMHBY206804	3.64	3.74	3	2.97	2.33	2.03	1.32	1.74	1.12	1.07	0.45	0.71	ctg0122	97966	104707	-	CMHBY206804	--	--	hypothetical protein CFP56_48360 [Quercus suber]	RecName: Full=Sodium/calcium exchanger NCL2 {ECO:0000305}; AltName: Full=Na(+)/Ca(2+)-exchange protein NCL2 {ECO:0000305}; AltName: Full=OsEFCAX2 {ECO:0000303|PubMed:24286292}; AltName: Full=Protein NCX-like 2 {ECO:0000305}; Short=OsNCL2 {ECO:0000305};	SubName: Full=uncharacterized protein LOC108979150 {ECO:0000313|RefSeq:XP_018805294.1};	--	GO:0016021,integral component of membrane; GO:0005886,plasma membrane; GO:0005509,calcium ion binding; GO:0005432,calcium:sodium antiporter activity; GO:0055074,calcium ion homeostasis	EF hand
CMHBY207002	1.5	2.06	1.48	0.35	0.4	0.47	0.18	0.56	0.83	0.12	0.12	0.14	ctg0127	477075	482685	-	CMHBY207002	--	K03549 KUP system potassium uptake protein | (RefSeq) potassium transporter 25-like (A)	PREDICTED: NF-X1-type zinc finger protein NFXL1 [Juglans regia]	RecName: Full=Potassium transporter 2; Short=AtKT2; Short=AtKUP2; Short=AtPOT2;	SubName: Full=NF-X1-type zinc finger protein NFXL1 {ECO:0000313|RefSeq:XP_018806855.1};	--	GO:0016021,integral component of membrane; GO:0005886,plasma membrane; GO:0015079,potassium ion transmembrane transporter activity	K+ potassium transporter
CMHBY207186	2.11	1.75	0.99	1.3	1.77	1.77	0.57	0.4	0.4	0.72	0.76	0.73	ctg0132	29325	31863	+	CMHBY207186	--	K04564 superoxide dismutase, Fe-Mn family [EC:1.15.1.1] | (RefSeq) superoxide dismutase [Mn], mitochondrial-like (A)	superoxide dismutase [Castanea mollissima]	RecName: Full=Superoxide dismutase [Mn], mitochondrial; EC=1.15.1.1; Flags: Precursor;	RecName: Full=Superoxide dismutase {ECO:0000256|RuleBase:RU000414}; EC=1.15.1.1 {ECO:0000256|RuleBase:RU000414};	Manganese superoxide dismutase	GO:0005759,mitochondrial matrix; GO:0046872,metal ion binding; GO:0004784,superoxide dismutase activity	Iron/manganese superoxide dismutases, alpha-hairpin domain
CMHBY207486	140.73	152.43	143.92	37.6	39.38	34.86	31	29.75	28.54	5.65	4.19	5.9	ctg0142	530197	531742	+	CMHBY207486	--	K08081 tropinone reductase I [EC:1.1.1.206] | (RefSeq) tropinone reductase homolog At5g06060-like (A)	tropinone reductase like [Quercus suber]	RecName: Full=Tropinone reductase homolog At1g07440 {ECO:0000305}; EC=1.1.1.- {ECO:0000305};	SubName: Full=tropinone reductase homolog At5g06060-like {ECO:0000313|RefSeq:XP_018830556.1, ECO:0000313|RefSeq:XP_018830557.1};	Reductases with broad range of substrate specificities	GO:0016491,oxidoreductase activity	Tetrahydrofolate dehydrogenase/cyclohydrolase, NAD(P)-binding domain
CMHBY207750	4.81	3.91	5.59	2.75	3.89	2.01	2.23	1.76	1.32	1.13	1.03	1.27	ctg0153	720466	740572	+	CMHBY207750	--	K22418 11beta/17beta-hydroxysteroid dehydrogenase [EC:1.1.1.146 1.1.1.-] | (RefSeq) 11-beta-hydroxysteroid dehydrogenase-like 2 isoform X1 (A)	11-beta-hydroxysteroid dehydrogenase-like 2 [Quercus suber]	RecName: Full=11-beta-hydroxysteroid dehydrogenase 1B; EC=1.1.1.146; AltName: Full=17-beta-hydroxysteroid dehydrogenase 1B; EC=1.1.1.-; AltName: Full=Hydroxysteroid dehydrogenase 1; Short=AtHSD1;	SubName: Full=Uncharacterized protein {ECO:0000313|EMBL:EEF05845.2};	Predicted dehydrogenase	GO:0016021,integral component of membrane; GO:0005811,lipid droplet; GO:0070524,11-beta-hydroxysteroid dehydrogenase (NADP+) activity; GO:0006694,steroid biosynthetic process	Saccharopine dehydrogenase NADP binding domain
CMHBY207768	0.66	0.47	0.59	0.48	0.36	0.32	0	0	0	0	0	0	ctg0154	131740	139505	-	CMHBY207768	--	K01728 pectate lyase [EC:4.2.2.2] | (RefSeq) pectate lyase 1-like (A)	hypothetical protein CFP56_67520 [Quercus suber]	--	SubName: Full=Uncharacterized protein {ECO:0000313|EMBL:EEF49604.1};	--	GO:0016021,integral component of membrane	Protein of unknown function, DUF594
CMHBY207983	4.64	4.46	5.73	1.11	1.06	1.59	1.76	2.48	2.03	0.42	0.44	0.1	ctg0161	1019169	1021155	-	CMHBY207983	--	K16833 protein phosphatase inhibitor 2 | (RefSeq) protein phosphatase inhibitor 2-like isoform X1 (A)	hypothetical protein CFP56_39569 [Quercus suber]	RecName: Full=Protein phosphatase inhibitor 2 {ECO:0000305}; Short=AtI-2 {ECO:0000303|PubMed:21222654}; Short=IPP-2 {ECO:0000305};	SubName: Full=Uncharacterized protein {ECO:0000313|EMBL:EOY24654.1};	--	GO:0005737,cytoplasm; GO:0005634,nucleus; GO:0004864,protein phosphatase inhibitor activity; GO:0009966,regulation of signal transduction	Protein phosphatase inhibitor 2 (IPP-2)
CMHBY208065	6.45	5.46	4.93	2.79	2.37	2.54	0.93	1.51	1.58	0.18	0.38	0.74	ctg0165	280932	281340	+	CMHBY208065	--	--	patatin-like protein 2 [Quercus suber]	RecName: Full=Patatin-like protein 2; Short=AtPLP2; EC=3.1.1.-; AltName: Full=Patatin-related phospholipase A IIalpha; Short=pPLAIIa; AltName: Full=Phospholipase A IIA; Short=AtPLAIIA;	SubName: Full=patatin-like protein 2 {ECO:0000313|RefSeq:XP_018806245.1, ECO:0000313|RefSeq:XP_018806246.1};	Ca2+-independent phospholipase A2	GO:0005737,cytoplasm; GO:0016020,membrane; GO:0047372,acylglycerol lipase activity; GO:0016298,lipase activity; GO:0004620,phospholipase activity; GO:0071456,cellular response to hypoxia; GO:0051607,defense response to virus; GO:0016042,lipid catabolic process; GO:0006629,lipid metabolic process; GO:0031408,oxylipin biosynthetic process; GO:0009626,plant-type hypersensitive response; GO:0046686,r…	--
CMHBY208958	21.71	20.03	20.67	22.61	21.03	21.99	7.13	7.56	7.36	4.57	3.89	4.72	ctg0195	25018	26770	+	CMHBY208958	--	K08235 xyloglucan:xyloglucosyl transferase [EC:2.4.1.207] | (RefSeq) xyloglucan endotransglucosylase/hydrolase 2 (A)	xyloglucan endotransglucosylase/hydrolase 2 [Quercus suber]	RecName: Full=Xyloglucan endotransglucosylase/hydrolase 2 {ECO:0000250|UniProtKB:Q38857}; EC=2.4.1.207 {ECO:0000250|UniProtKB:Q38857}; AltName: Full=Brassinosteroid-regulated protein BRU1 {ECO:0000303|PubMed:8115544}; Flags: Precursor;	SubName: Full=xyloglucan endotransglucosylase/hydrolase 2-like {ECO:0000313|RefSeq:XP_018828246.1};	--	GO:0048046,apoplast; GO:0005618,cell wall; GO:0004553,hydrolase activity, hydrolyzing O-glycosyl compounds; GO:0016762,xyloglucan:xyloglucosyl transferase activity; GO:0042546,cell wall biogenesis; GO:0010411,xyloglucan metabolic process	Xyloglucan endo-transglycosylase (XET) C-terminus
CMHBY209103	0.27	0.06	0.13	0.35	0.75	0.2	0	0	0	0.06	0.12	0.1	ctg0199	94557	95898	-	CMHBY209103	--	K13422 transcription factor MYC2 | (RefSeq) transcription factor MYC2-like (A)	transcription factor fer-like iron deficiency-induced transcription factor [Quercus suber]	RecName: Full=Transcription factor FER-LIKE IRON DEFICIENCY-INDUCED TRANSCRIPTION FACTOR; AltName: Full=Basic helix-loop-helix protein 29; Short=AtbHLH29; Short=bHLH 29; AltName: Full=FER-LIKE REGULATOR OF IRON UPTAKE; AltName: Full=Transcription factor EN 43; AltName: Full=Transcription factor Fe-DEFICIENCY INDUCED TRANSCRIPTION FACTOR 1; AltName: Full=bHLH transcription factor bHLH029;	SubName: Full=transcription factor FER-LIKE IRON DEFICIENCY-INDUCED TRANSCRIPTION FACTOR {ECO:0000313|RefSeq:XP_018857086.1};	--	GO:0005634,nucleus; GO:0003677,DNA binding; GO:0003700,DNA-binding transcription factor activity; GO:0046983,protein dimerization activity; GO:0071369,cellular response to ethylene stimulus; GO:0071281,cellular response to iron ion; GO:0071732,cellular response to nitric oxide; GO:0034756,regulation of iron ion transport; GO:0006355,regulation of transcription, DNA-templated; GO:0010039,response …	TMPIT-like protein
CMHBY209321	1.17	1.3	1.09	0.24	0.28	0.47	0.04	0.21	0.2	0.2	0.11	0.02	ctg0208	198019	206106	-	CMHBY209321	--	K01427 urease [EC:3.5.1.5] | (RefSeq) urease (A)	urease [Quercus suber]	RecName: Full=Urease; EC=3.5.1.5; AltName: Full=Urea amidohydrolase;	SubName: Full=urease {ECO:0000313|RefSeq:XP_018857605.1, ECO:0000313|RefSeq:XP_018857607.1};	--	GO:0016151,nickel cation binding; GO:0009039,urease activity; GO:0006807,nitrogen compound metabolic process; GO:0043419,urea catabolic process	Amidohydrolase family
CMHBY209772	20.61	21.22	24.76	3.99	3.79	3.63	3.28	3.03	3.11	0.75	0.93	0.6	ctg0226	897718	899902	-	CMHBY209772	--	K18878 BHLH transcription factor Upa20 | (RefSeq) Upa20; transcription factor bHLH137-like (A)	transcription factor bee 3 [Quercus suber]	RecName: Full=Transcription factor BEE 3; AltName: Full=Basic helix-loop-helix protein 50; Short=AtbHLH50; Short=bHLH 50; AltName: Full=Protein Brassinosteroid enhanced expression 3; AltName: Full=Transcription factor EN 76; AltName: Full=bHLH transcription factor bHLH050;	SubName: Full=transcription factor bHLH75-like {ECO:0000313|RefSeq:XP_018816944.1};	--	GO:0005634,nucleus; GO:0003677,DNA binding; GO:0003700,DNA-binding transcription factor activity; GO:0046983,protein dimerization activity; GO:0006355,regulation of transcription, DNA-templated; GO:0006351,transcription, DNA-templated	Helix-loop-helix DNA-binding domain
CMHBY209850	11.5	11.28	11.85	4.4	2.72	3.14	3.51	2.39	3.34	0.67	0.74	1.37	ctg0229	704020	706363	-	CMHBY209850	--	K14638 solute carrier family 15 (peptide/histidine transporter), member 3/4 | (RefSeq) protein NRT1/ PTR FAMILY 4.5-like isoform X1 (A)	isoform 2 of protein nrt1/ ptr family 4.5 [Quercus suber]	RecName: Full=Protein NRT1/ PTR FAMILY 4.3; Short=AtNPF4.3; AltName: Full=Nitrate transporter 1.14;	SubName: Full=protein NRT1/ PTR FAMILY 4.5-like {ECO:0000313|RefSeq:XP_018807159.1};	H+/oligopeptide symporter	GO:0016021,integral component of membrane; GO:0005886,plasma membrane; GO:0022857,transmembrane transporter activity; GO:0006857,oligopeptide transport; GO:0009624,response to nematode	POT family
CMHBY209902	0.54	1.16	0.41	0.09	0.26	0.46	0.37	0.22	0.07	0.11	0.1	0.07	ctg0231	454501	478281	+	CMHBY209902	--	K01240 uridine nucleosidase [EC:3.2.2.3] | (RefSeq) probable uridine nucleosidase 1 (A)	pyrimidine-specific ribonucleoside hydrolase riha [Quercus suber]	RecName: Full=Probable uridine nucleosidase 2; EC=3.2.2.3; AltName: Full=Uridine ribohydrolase 2;	SubName: Full=uncharacterized protein LOC108994982 isoform X1 {ECO:0000313|RefSeq:XP_018825975.1, ECO:0000313|RefSeq:XP_018825976.1, ECO:0000313|RefSeq:XP_018825977.1};	Predicted inosine-uridine preferring nucleoside hydrolase	GO:0005829,cytosol; GO:0047724,inosine nucleosidase activity; GO:0035251,UDP-glucosyltransferase activity; GO:0045437,uridine nucleosidase activity; GO:0006148,inosine catabolic process; GO:0010150,leaf senescence	Inosine-uridine preferring nucleoside hydrolase
CMHBY209942	0.41	0.36	0.3	0.22	0.17	0.16	0.15	0.21	0.06	0.08	0.03	0.08	ctg0233	191505	203420	+	CMHBY209942	--	K08712 ATP-binding cassette, subfamily G (WHITE), member 2, SNQ2 | (RefSeq) ABC transporter, ATP-binding protein (A)	pleiotropic drug resistance protein 3 [Quercus suber]	RecName: Full=Pleiotropic drug resistance protein 3; AltName: Full=NtPDR3;	SubName: Full=pleiotropic drug resistance protein 3-like {ECO:0000313|RefSeq:XP_018816483.1};	Pleiotropic drug resistance proteins (PDR1-15), ABC superfamily	GO:0016021,integral component of membrane; GO:0005524,ATP binding; GO:0016887,ATPase activity	Holliday junction DNA helicase RuvB P-loop domain
CMHBY210158	22.51	23.75	22.67	4.45	4.94	4.9	7.29	6.77	7.53	2.17	2.44	2.3	ctg0241	473911	477593	-	CMHBY210158	--	K00924 kinase [EC:2.7.1.-] | (RefSeq) receptor protein kinase CLAVATA1 (A)	lrr receptor-like serine/threonine-protein kinase rch1 [Quercus suber]	RecName: Full=LRR receptor-like serine/threonine-protein kinase RCH1; EC=2.7.11.1; AltName: Full=Protein ROOT CLAVATA-HOMOLOG1 1; Flags: Precursor;	SubName: Full=receptor-like protein kinase 2 isoform X1 {ECO:0000313|RefSeq:XP_018839866.1};	--	GO:0016021,integral component of membrane; GO:0005524,ATP binding; GO:0004674,protein serine/threonine kinase activity	Fungal protein kinase
CMHBY210667	15.19	16.7	14.87	6.1	6.38	4.32	4.58	4.29	4.63	1.61	2.46	1.9	ctg0264	814498	818163	-	CMHBY210667	--	K01051 pectinesterase [EC:3.1.1.11] | (RefSeq) pectinesterase-like (A)	pectinesterase 2 [Quercus suber]	RecName: Full=Pectinesterase 2; Short=PE 2; EC=3.1.1.11; AltName: Full=Pectin methylesterase; Flags: Precursor;	SubName: Full=Uncharacterized protein {ECO:0000313|EMBL:GAY54438.1};	--	GO:0005618,cell wall; GO:0005576,extracellular region; GO:0045330,aspartyl esterase activity; GO:0004857,enzyme inhibitor activity; GO:0030599,pectinesterase activity; GO:0042545,cell wall modification; GO:0045490,pectin catabolic process	Pectinesterase
CMHBY210792	2.02	1.71	2.02	1.24	0.69	0.42	0.55	0.07	0.8	0.34	0.14	0.06	ctg0270	715160	716329	+	CMHBY210792	--	K13993 HSP20 family protein | (RefSeq) heat shock 22 kDa protein, mitochondrial-like (A)	heat shock 22 kda protein, mitochondrial [Quercus suber]	RecName: Full=Heat shock 22 kDa protein, mitochondrial; Flags: Precursor;	SubName: Full=Uncharacterized protein {ECO:0000313|EMBL:EEF33464.1};	--	GO:0005739,mitochondrion	Hsp20/alpha crystallin family
CMHBY210997	0.61	1.7	1.15	0.66	0.78	0.59	0.36	0.2	0.34	0.43	0.03	0.18	ctg0281	222255	226853	+	CMHBY210997	--	K22684 metacaspase-1 [EC:3.4.22.-] | (RefSeq) metacaspase-1-like (A)	metacaspase-1 [Quercus suber]	RecName: Full=Metacaspase-1; Short=AtMC1; EC=3.4.22.-; AltName: Full=Metacaspase 1b; Short=AtMCP1b; AltName: Full=Protein LSD ONE LIKE 3;	SubName: Full=Uncharacterized protein {ECO:0000313|EMBL:OAY62515.1};	Metacaspase involved in regulation of apoptosis	GO:0004197,cysteine-type endopeptidase activity; GO:0006952,defense response; GO:0043068,positive regulation of programmed cell death	LSD1 zinc finger
CMHBY211206	0.62	0.69	0.42	0.12	0.29	0.13	0	0	0	0	0.02	0	ctg0290	437020	439666	-	CMHBY211206	--	K15803 (-)-germacrene D synthase [EC:4.2.3.75] | (RefSeq) (-)-germacrene D synthase-like (A)	(-)-germacrene d synthase [Quercus suber]	RecName: Full=(-)-germacrene D synthase; EC=4.2.3.22; EC=4.2.3.75;	SubName: Full=(-)-germacrene D synthase-like {ECO:0000313|RefSeq:XP_018856273.1};	--	GO:0005737,cytoplasm; GO:0034004,germacradienol synthase activity; GO:0052577,germacrene-D synthase activity; GO:0000287,magnesium ion binding; GO:0016114,terpenoid biosynthetic process	Terpene synthase, N-terminal domain
CMHBY211346	0.87	0.55	0.6	0.18	0.42	0.32	0.03	0	0	0.11	0	0.01	ctg0297	285608	292202	+	CMHBY211346	--	K00036 glucose-6-phosphate 1-dehydrogenase [EC:1.1.1.49 1.1.1.363] | (RefSeq) glucose-6-phosphate 1-dehydrogenase 4, chloroplastic isoform X1 (A)	glucose-6-phosphate 1-dehydrogenase 4, chloroplastic [Quercus suber]	RecName: Full=Glucose-6-phosphate 1-dehydrogenase 4, chloroplastic; Short=G6PD4; Short=G6PDH4; EC=1.1.1.49; Flags: Precursor;	SubName: Full=glucose-6-phosphate 1-dehydrogenase 4, chloroplastic isoform X1 {ECO:0000313|RefSeq:XP_018816451.1};	Glucose-6-phosphate 1-dehydrogenase	GO:0009507,chloroplast; GO:0004345,glucose-6-phosphate dehydrogenase activity; GO:0050661,NADP binding; GO:0006006,glucose metabolic process; GO:0006098,pentose-phosphate shunt	Glucose-6-phosphate dehydrogenase, NAD binding domain
CMHBY211449	2.86	2.28	1.91	1.47	1.47	1.89	0.17	0.13	0.11	0.24	0.25	0.21	ctg0304	71014	77100	-	CMHBY211449	--	K03934 NADH dehydrogenase (ubiquinone) Fe-S protein 1 [EC:7.1.1.2 1.6.99.3] | (RefSeq) NADH dehydrogenase [ubiquinone] iron-sulfur protein 1, mitochondrial isoform X1 (A)	nadh dehydrogenase [ubiquinone]	RecName: Full=NADH dehydrogenase [ubiquinone] iron-sulfur protein 1, mitochondrial; EC=1.6.5.3; EC=1.6.99.3; AltName: Full=76 kDa mitochondrial complex I subunit; AltName: Full=Complex I-76kD; Short=CI-76kD; AltName: Full=NADH-ubiquinone oxidoreductase 76 kDa subunit; Flags: Precursor;	SubName: Full=NADH dehydrogenase [ubiquinone] iron-sulfur protein 1, mitochondrial {ECO:0000313|RefSeq:XP_018816636.1};	NADH-ubiquinone oxidoreductase, NDUFS1/75 kDa subunit	GO:0009507,chloroplast; GO:0005747,mitochondrial respiratory chain complex I; GO:0051537,2 iron, 2 sulfur cluster binding; GO:0051539,4 iron, 4 sulfur cluster binding; GO:0009055,electron transfer activity; GO:0046872,metal ion binding; GO:0008137,NADH dehydrogenase (ubiquinone) activity; GO:0042773,ATP synthesis coupled electron transport; GO:0006979,response to oxidative stress	2Fe-2S iron-sulfur cluster binding domain
CMHBY211471	0.66	0.91	0.74	1.35	1.33	1.07	0.04	0.28	0.13	0.1	0.35	0.25	ctg0305	501835	507968	+	CMHBY211471	--	K05909 laccase [EC:1.10.3.2] | (RefSeq) laccase-15-like isoform X1 (A)	laccase-14 [Quercus suber]	RecName: Full=Laccase-14; EC=1.10.3.2; AltName: Full=Benzenediol:oxygen oxidoreductase 14; AltName: Full=Diphenol oxidase 14; AltName: Full=Urishiol oxidase 14; Flags: Precursor;	SubName: Full=laccase-15-like {ECO:0000313|RefSeq:XP_018846490.1, ECO:0000313|RefSeq:XP_018846491.1, ECO:0000313|RefSeq:XP_018846492.1};	Multicopper oxidases	GO:0048046,apoplast; GO:0005507,copper ion binding; GO:0052716,hydroquinone:oxygen oxidoreductase activity; GO:0016722,oxidoreductase activity, oxidizing metal ions; GO:0046274,lignin catabolic process	Multicopper oxidase
CMHBY211769	1.16	0.98	1.06	0.27	0.29	0.34	0.25	0.17	0.11	0.08	0.13	0.02	ctg0321	221588	226825	-	CMHBY211769	--	--	protein sieve element occlusion b [Quercus suber]	RecName: Full=Protein SIEVE ELEMENT OCCLUSION B {ECO:0000303|PubMed:20932300}; Short=AtSEOb {ECO:0000303|PubMed:20932300}; AltName: Full=Protein SIEVE ELEMENT OCCLUSION-RELATED 1 {ECO:0000303|PubMed:22470058}; Short=AtSEOR1 {ECO:0000303|PubMed:22470058};	SubName: Full=protein SIEVE ELEMENT OCCLUSION B-like isoform X1 {ECO:0000313|RefSeq:XP_018813404.1};	--	GO:0042803,protein homodimerization activity; GO:0043621,protein self-association; GO:0010088,phloem development	Sieve element occlusion C-terminus
CMHBY212094	28.29	28.36	24.69	16.67	17.22	16.72	11.44	12.21	11.92	8.28	7.03	7.08	ctg0343	156711	158821	+	CMHBY212094	--	--	hypothetical protein CFP56_59065 [Quercus suber]	--	SubName: Full=Uncharacterized protein {ECO:0000313|EMBL:EEE86305.2};	--	--	PDDEXK-like family of unknown function
CMHBY212173	2.12	1.62	1.55	1.08	1.14	1.52	0.62	0.91	0.4	0.76	0.55	0.47	ctg0347	508610	513847	+	CMHBY212173	--	K20181 vacuolar protein sorting-associated protein 18 | (RefSeq) vacuolar sorting-associated-like protein (A)	f-box/kelch-repeat protein [Quercus suber]	RecName: Full=Probable LRR receptor-like serine/threonine-protein kinase At3g47570; EC=2.7.11.1; Flags: Precursor;	SubName: Full=probable LRR receptor-like serine/threonine-protein kinase At3g47570 isoform X1 {ECO:0000313|RefSeq:XP_018818251.1};	--	GO:0016021,integral component of membrane; GO:0005886,plasma membrane; GO:0005524,ATP binding; GO:0004674,protein serine/threonine kinase activity	Tumour protein D52 family
CMHBY212389	19	17.73	18.39	10.77	10.24	11.34	5.61	5.13	5.59	5.14	3.78	4.43	ctg0357	70982	73446	-	CMHBY212389	--	K20887 xyloglucan glycosyltransferase 4 [EC:2.4.1.-] | (RefSeq) xyloglucan glycosyltransferase 4 (A)	xyloglucan glycosyltransferase 4 [Quercus suber]	RecName: Full=Xyloglucan glycosyltransferase 4; EC=2.4.1.-; AltName: Full=Cellulose synthase-like protein C4; Short=AtCslC4; AltName: Full=Xyloglucan synthase 4;	SubName: Full=xyloglucan glycosyltransferase 4-like {ECO:0000313|RefSeq:XP_018822949.1};	--	GO:0005768,endosome; GO:0005794,Golgi apparatus; GO:0000139,Golgi membrane; GO:0016021,integral component of membrane; GO:0005886,plasma membrane; GO:0005802,trans-Golgi network; GO:0042803,protein homodimerization activity; GO:0016757,transferase activity, transferring glycosyl groups; GO:0071555,cell wall organization	Chitin synthase
CMHBY212431	5.5	7.72	6.2	6.96	7.37	5.21	2.99	2.79	2.42	2.55	1.79	2.23	ctg0359	583133	584939	+	CMHBY212431	--	K19891 glucan endo-1,3-beta-glucosidase 1/2/3 [EC:3.2.1.39] | (RefSeq) hypothetical protein (A)	glucan endo-1,3-beta-glucosidase [Quercus suber]	RecName: Full=Glucan endo-1,3-beta-glucosidase {ECO:0000250|UniProtKB:Q03467}; EC=3.2.1.39; AltName: Full=(1->3)-beta-glucan endohydrolase {ECO:0000250|UniProtKB:Q03467}; Short=(1->3)-beta-glucanase {ECO:0000250|UniProtKB:Q03467}; AltName: Full=Beta-1,3-endoglucanase {ECO:0000250|UniProtKB:Q03467}; Flags: Precursor;	SubName: Full=glucan endo-1,3-beta-glucosidase-like isoform X1 {ECO:0000313|RefSeq:XP_018859110.1};	--	GO:0046658,anchored component of plasma membrane; GO:0042973,glucan endo-1,3-beta-D-glucosidase activity; GO:0004553,hydrolase activity, hydrolyzing O-glycosyl compounds; GO:0030247,polysaccharide binding; GO:0005975,carbohydrate metabolic process; GO:0006952,defense response; GO:0009607,response to biotic stimulus	Glycosyl hydrolases family 17
CMHBY212729	299.61	292.1	273.26	84.04	84.68	84	100.33	99.48	99.67	34.77	34.59	31.69	ctg0377	307756	311668	+	CMHBY212729	--	K17098 annexin D | (RefSeq) annexin D4 (A)	annexin d4 [Quercus suber]	RecName: Full=Annexin D4; AltName: Full=AnnAt4;	SubName: Full=annexin D4-like {ECO:0000313|RefSeq:XP_018840314.1};	Annexin	GO:0009506,plasmodesma; GO:0005509,calcium ion binding; GO:0005544,calcium-dependent phospholipid binding; GO:0003729,mRNA binding; GO:0009737,response to abscisic acid; GO:0009409,response to cold; GO:0009408,response to heat; GO:0006970,response to osmotic stress; GO:0009651,response to salt stress; GO:0009414,response to water deprivation	Dihydroneopterin aldolase
CMHBY213249	1.3	1.37	2.16	0.27	0.35	0.89	0.82	0.47	0.4	0.05	0.05	0	ctg0409	282065	284536	-	CMHBY213249	--	K13430 serine/threonine-protein kinase PBS1 [EC:2.7.11.1] | (RefSeq) probable serine/threonine-protein kinase PBL7 (A)	putative serine/threonine-protein kinase pbl12 [Quercus suber]	RecName: Full=Probable serine/threonine-protein kinase PBL12 {ECO:0000305}; EC=2.7.11.1 {ECO:0000305}; AltName: Full=PBS1-like protein 12 {ECO:0000303|PubMed:20413097}; AltName: Full=Root-specific kinase 1 {ECO:0000305};	SubName: Full=Uncharacterized protein {ECO:0000313|EMBL:ONI29965.1};	Serine/threonine protein kinase	GO:0005886,plasma membrane; GO:0005524,ATP binding; GO:0016301,kinase activity; GO:0004675,transmembrane receptor protein serine/threonine kinase activity; GO:0007166,cell surface receptor signaling pathway; GO:0006952,defense response; GO:0006468,protein phosphorylation	Protein kinase domain
CMHBY213319	2.27	1.65	1.85	2.11	2.27	2.11	1.02	0.5	0.68	0.8	0.61	0.53	ctg0413	235413	265953	+	CMHBY213319	--	K15333 tRNA guanosine-2'-O-methyltransferase [EC:2.1.1.34] | (RefSeq) uncharacterized protein LOC104224633 (A)	cucumisin [Quercus suber]	RecName: Full=Cucumisin; EC=3.4.21.25; AltName: Allergen=Cuc m 1; Flags: Precursor;	SubName: Full=cucumisin-like isoform X1 {ECO:0000313|RefSeq:XP_018821907.1};	--	GO:0005576,extracellular region; GO:0004252,serine-type endopeptidase activity	Peptidase inhibitor I9
CMHBY213871	0.56	0.81	0.7	0.3	0.08	0.22	0.09	0.08	0.09	0	0.04	0	ctg0455	85843	92055	-	CMHBY213871	--	--	isoform 2 of topless-related protein 4 [Quercus suber]	RecName: Full=Topless-related protein 4; AltName: Full=WUS-interacting protein 2;	SubName: Full=WD40 domain-containing protein {ECO:0000313|EMBL:GAV81493.1};	WD40 repeat-containing protein	GO:0005634,nucleus; GO:0010072,primary shoot apical meristem specification; GO:0006355,regulation of transcription, DNA-templated; GO:0006351,transcription, DNA-templated	Anaphase-promoting complex subunit 4 WD40 domain
CMHBY214036	246.64	240.47	239.9	190.55	183.99	182.56	112.94	110.86	116.79	84.96	81.08	84.17	ctg0465	382924	386104	-	CMHBY214036	--	K00430 peroxidase [EC:1.11.1.7] | (RefSeq) peroxidase 3-like (A)	peroxidase 3 [Quercus suber]	RecName: Full=Peroxidase 3; Short=Atperox P3; EC=1.11.1.7; AltName: Full=ATPRC; AltName: Full=RCI3A; AltName: Full=Rare cold-inducible protein; Flags: Precursor;	SubName: Full=peroxidase 3-like {ECO:0000313|RefSeq:XP_018858766.1};	--	GO:0005783,endoplasmic reticulum; GO:0005576,extracellular region; GO:0009505,plant-type cell wall; GO:0009506,plasmodesma; GO:0020037,heme binding; GO:0046872,metal ion binding; GO:0004601,peroxidase activity; GO:0042744,hydrogen peroxide catabolic process; GO:0042538,hyperosmotic salinity response; GO:0009664,plant-type cell wall organization; GO:0009409,response to cold; GO:0009269,response to…	Peroxidase
CMHBY214157	4.99	4.7	5	5.22	4.54	5.37	2.36	2.65	1.73	2.15	2.81	2.09	ctg0472	14110	17797	+	CMHBY214157	--	K14662 protein N-terminal asparagine amidohydrolase [EC:3.5.1.121] | (RefSeq) uncharacterized protein LOC111988557 (A)	protein n-terminal asparagine amidohydrolase [Quercus suber]	--	SubName: Full=Uncharacterized protein {ECO:0000313|EMBL:ONI20233.1};	--	GO:0008418,protein-N-terminal asparagine amidohydrolase activity	Protein N-terminal asparagine amidohydrolase
CMHBY214170	1.2	0.26	1.16	0.09	0.69	0.37	0	0	0	0	0	0	ctg0472	482054	489229	-	CMHBY214170	--	--	hypothetical protein CFP56_08818 [Quercus suber]	--	SubName: Full=Uncharacterized protein {ECO:0000313|EMBL:PKI73462.1};	--	--	Domain of unknown function (DUF4220)
CMHBY214283	1.11	0.6	0.58	0.04	0.33	0.14	0.05	0.38	0.12	0	0.04	0	ctg0480	389538	398084	+	CMHBY214283	--	K00465 carotenoid 9,10(9',10')-cleavage dioxygenase 1 [EC:1.13.11.-] | (RefSeq) carotenoid 9,10(9',10')-cleavage dioxygenase 1-like (A)	carotenoid 9,10(9',10')-cleavage dioxygenase 1 [Quercus suber]	RecName: Full=Carotenoid 9,10(9',10')-cleavage dioxygenase 1; EC=1.14.99.n4; AltName: Full=Neoxanthin cleavage enzyme NC2; AltName: Full=PvCCD1; AltName: Full=PvNCED2;	SubName: Full=9-cis-epoxycarotenoid dioxygenase {ECO:0000313|EMBL:ABO69703.1};	Beta, beta-carotene 15,15'-dioxygenase and related enzymes	GO:0046872,metal ion binding; GO:0016702,oxidoreductase activity, acting on single donors with incorporation of molecular oxygen, incorporation of two atoms of oxygen	Retinal pigment epithelial membrane protein
CMHBY214284	6.27	7.12	7.79	6.3	8.18	4.05	5.09	1.82	1.76	3.38	1.87	2.17	ctg0481	5946	8623	+	CMHBY214284	--	K00432 glutathione peroxidase [EC:1.11.1.9] | (RefSeq) probable phospholipid hydroperoxide glutathione peroxidase isoform X1 (A)	putative phospholipid hydroperoxide glutathione peroxidase [Quercus suber]	RecName: Full=Probable phospholipid hydroperoxide glutathione peroxidase; Short=PHGPx; EC=1.11.1.12; AltName: Full=Salt-associated protein;	RecName: Full=Glutathione peroxidase {ECO:0000256|RuleBase:RU000499};	Glutathione peroxidase	GO:0005737,cytoplasm; GO:0004602,glutathione peroxidase activity; GO:0047066,phospholipid-hydroperoxide glutathione peroxidase activity; GO:0006979,response to oxidative stress	Redoxin
CMHBY214437	1.56	0.8	1.24	0.6	0.34	0.37	0.05	0	0	0	0	0	ctg0491	463095	464890	+	CMHBY214437	--	K15803 (-)-germacrene D synthase [EC:4.2.3.75] | (RefSeq) (-)-germacrene D synthase-like (A)	(-)-germacrene d synthase [Quercus suber]	RecName: Full=(-)-germacrene D synthase; EC=4.2.3.22; EC=4.2.3.75;	SubName: Full=(-)-germacrene D synthase-like {ECO:0000313|RefSeq:XP_018856273.1};	--	GO:0005737,cytoplasm; GO:0034004,germacradienol synthase activity; GO:0052577,germacrene-D synthase activity; GO:0000287,magnesium ion binding; GO:0016114,terpenoid biosynthetic process	Terpene synthase, N-terminal domain
CMHBY214971	1.99	2.48	1.94	1.07	1.14	1.48	1.09	0.73	0.68	0.56	0.51	0.39	ctg0540	177169	185011	-	CMHBY214971	--	K16296 serine carboxypeptidase-like clade I [EC:3.4.16.-] | (RefSeq) serine carboxypeptidase-like 2 (A)	PREDICTED: serine carboxypeptidase-like 2 isoform X2 [Juglans regia]	RecName: Full=Serine carboxypeptidase-like 18; EC=3.4.16.-; Flags: Precursor;	SubName: Full=serine carboxypeptidase-like 2 isoform X2 {ECO:0000313|RefSeq:XP_018842513.1};	Serine carboxypeptidases (lysosomal cathepsin A)	GO:0005576,extracellular region; GO:0004180,carboxypeptidase activity; GO:0016747,transferase activity, transferring acyl groups other than amino-acyl groups; GO:0019748,secondary metabolic process	Serine carboxypeptidase
CMHBY215045	1.6	1.77	1.61	1.05	0.94	0.87	0.67	0.26	0.47	0.35	0.47	0.48	ctg0548	271130	360821	+	CMHBY215045	--	K13691 pathogen-inducible salicylic acid glucosyltransferase [EC:2.4.1.-] | (RefSeq) UDP-glycosyltransferase 74F2-like (A)	udp-glycosyltransferase 87a2 [Quercus suber]	RecName: Full=UDP-glycosyltransferase 87A2; EC=2.4.1.-;	SubName: Full=UDP-glycosyltransferase 87A1-like {ECO:0000313|RefSeq:XP_018828595.1};	UDP-glucuronosyl and UDP-glucosyl transferase	GO:0005737,cytoplasm; GO:0005829,cytosol; GO:0005634,nucleus; GO:0080043,quercetin 3-O-glucosyltransferase activity; GO:0080044,quercetin 7-O-glucosyltransferase activity; GO:0008152,metabolic process; GO:0009909,regulation of flower development	UDP-glucoronosyl and UDP-glucosyl transferase
CMHBY215046	0.34	0.63	0.28	0.34	0.15	0.13	0	0.03	0	0.03	0	0	ctg0549	33937	37190	-	CMHBY215046	--	--	Ripening related protein family [Medicago truncatula]	RecName: Full=Kiwellin; AltName: Allergen=Act d 5; Contains: RecName: Full=Kissper; Contains: RecName: Full=KiTH-3; Contains: RecName: Full=KiTH-1; Contains: RecName: Full=KiTH-2;	SubName: Full=Ripening related protein family {ECO:0000313|EMBL:KEH39367.1};	--	GO:0005576,extracellular region	--
CMHBY215065	0.43	0.54	0.8	0.51	0.31	0.46	0.28	0.24	0.22	0.14	0.23	0.15	ctg0550	250970	253196	+	CMHBY215065	--	--	disease resistance protein rml1b [Quercus suber]	--	SubName: Full=Uncharacterized protein {ECO:0000313|EMBL:KCW87454.1};	FOG: Reverse transcriptase	GO:0003676,nucleic acid binding	zinc-binding in reverse transcriptase
CMHBY215145	1.47	2.16	1.1	0.63	0.52	0.87	0.52	0.63	0.53	0.09	0.24	0.34	ctg0557	87968	89436	-	CMHBY215145	--	--	PREDICTED: protein LATERAL ROOT PRIMORDIUM 1 [Juglans regia]	RecName: Full=Protein LATERAL ROOT PRIMORDIUM 1;	SubName: Full=protein LATERAL ROOT PRIMORDIUM 1 {ECO:0000313|RefSeq:XP_018849430.1, ECO:0000313|RefSeq:XP_018849431.1, ECO:0000313|RefSeq:XP_018849432.1};	--	GO:0005634,nucleus; GO:0003677,DNA binding; GO:0046872,metal ion binding; GO:0042803,protein homodimerization activity; GO:0009851,auxin biosynthetic process; GO:0009734,auxin-activated signaling pathway; GO:0009733,response to auxin; GO:0048364,root development	Domain of unknown function (DUF702)
CMHBY215204	1.64	2.51	2.28	1.54	0.8	1.04	0	0.08	0.03	0.03	0.03	0.02	ctg0565	61473	64124	-	CMHBY215204	--	K01785 aldose 1-epimerase [EC:5.1.3.3] | (RefSeq) aldose 1-epimerase (A)	aldose 1-epimerase [Quercus suber]	--	SubName: Full=aldose 1-epimerase {ECO:0000313|RefSeq:XP_018806786.1};	Predicted mutarotase	--	Aldose 1-epimerase
CMHBY215263	18.72	20.5	17.98	8.6	8.52	6.91	7.24	7.87	7.57	3.54	3.94	3.21	ctg0572	288276	292185	+	CMHBY215263	--	K15382 solute carrier family 50 (sugar transporter) | (RefSeq) bidirectional sugar transporter SWEET16-like (A)	bidirectional sugar transporter sweet16 [Quercus suber]	RecName: Full=Bidirectional sugar transporter SWEET16; Short=OsSWEET16;	RecName: Full=Bidirectional sugar transporter SWEET {ECO:0000256|RuleBase:RU910715};	Multitransmembrane protein	GO:0016021,integral component of membrane; GO:0005887,integral component of plasma membrane; GO:0051119,sugar transmembrane transporter activity; GO:0008643,carbohydrate transport	Chordopoxvirus A13L protein
CMHBY215305	0.13	0.14	0.22	0.11	0.11	0.09	0	0	0	0	0	0	ctg0577	190203	192437	-	CMHBY215305	--	K20666 gibberellin 13-oxidase [EC:1.14.-.-] | (RefSeq) cytochrome P450 714B2-like (A)	cytochrome p450 [Quercus suber]	RecName: Full=Cytochrome P450 714C2; EC=1.14.-.-;	SubName: Full=Cytochrome P450 isoform 1 {ECO:0000313|EMBL:EOY19021.1};	Cytochrome P450 CYP4/CYP19/CYP26 subfamilies	GO:0016021,integral component of membrane; GO:0020037,heme binding; GO:0005506,iron ion binding; GO:0004497,monooxygenase activity; GO:0016705,oxidoreductase activity, acting on paired donors, with incorporation or reduction of molecular oxygen	Cytochrome P450
CMHBY215350	18.82	18	20.68	8.02	9.34	8.85	5.73	5.75	8.18	2.07	2.51	2.35	ctg0581	157708	166557	-	CMHBY215350	--	K00826 branched-chain amino acid aminotransferase [EC:2.6.1.42] | (RefSeq) branched-chain amino acid aminotransferase 1, mitochondrial-like isoform X1 (A)	branched-chain-amino-acid aminotransferase 2, chloroplastic [Quercus suber]	RecName: Full=Branched-chain amino acid aminotransferase 1, mitochondrial {ECO:0000303|PubMed:23347725}; Short=HlBCAT1 {ECO:0000303|PubMed:23347725}; EC=2.6.1.42 {ECO:0000269|PubMed:23347725}; Flags: Precursor;	SubName: Full=branched-chain-amino-acid aminotransferase 2, chloroplastic-like isoform X1 {ECO:0000313|RefSeq:XP_018860142.1};	Branched chain aminotransferase BCAT1, pyridoxal phosphate enzymes type IV superfamily	GO:0005739,mitochondrion; GO:0052656,L-isoleucine transaminase activity; GO:0052654,L-leucine transaminase activity; GO:0052655,L-valine transaminase activity; GO:0009097,isoleucine biosynthetic process; GO:0009098,leucine biosynthetic process; GO:0009099,valine biosynthetic process	Amino-transferase class IV
CMHBY215394	3.29	3.02	3.3	1.68	1.08	1.5	1.73	1.25	1.44	0.76	0.65	0.68	ctg0585	320501	325455	-	CMHBY215394	--	K13420 LRR receptor-like serine/threonine-protein kinase FLS2 [EC:2.7.11.1] | (RefSeq) LRR receptor-like serine/threonine-protein kinase FLS2 (A)	Leucine-rich repeat receptor-like protein kinase family protein, putative [Theobroma cacao]	RecName: Full=Probable leucine-rich repeat receptor-like protein kinase At1g35710; EC=2.7.11.1; Flags: Precursor;	SubName: Full=Leucine-rich repeat receptor-like protein kinase family protein, putative {ECO:0000313|EMBL:EOY29540.1};	--	GO:0016021,integral component of membrane; GO:0005524,ATP binding; GO:0004674,protein serine/threonine kinase activity	Leucine Rich Repeat
CMHBY215404	3.54	6.38	3.49	3.29	4.52	4.92	1.71	1.93	1.84	2.1	1.38	0.8	ctg0587	144615	148301	-	CMHBY215404	--	--	hypothetical protein CFP56_10661 [Quercus suber]	--	--	--	--	--
CMHBY215432	2.44	2.22	2.84	0.81	1.07	0.62	0.77	0.74	1.22	0.31	0.31	0.18	ctg0591	6444	47706	+	CMHBY215432	--	K14514 ethylene-insensitive protein 3 | (RefSeq) hypothetical protein (A)	phosphate transporter pho1 like 3 [Quercus suber]	RecName: Full=Phosphate transporter PHO1 homolog 3; AltName: Full=Protein PHO1 homolog 3; Short=AtPHO1;H3;	SubName: Full=Uncharacterized protein {ECO:0000313|EMBL:KDP41236.1};	Predicted small molecule transporter	GO:0005794,Golgi apparatus; GO:0016021,integral component of membrane; GO:0005886,plasma membrane; GO:0005802,trans-Golgi network; GO:0055062,phosphate ion homeostasis; GO:0006817,phosphate ion transport; GO:0055069,zinc ion homeostasis	Type VI secretion system, TssC, VipB
CMHBY215994	3.95	4.96	4.44	5.34	6.44	4.86	0.77	1.26	1.56	2.73	1.65	0.97	ctg0657	151634	153575	-	CMHBY215994	--	K13248 pyridoxal phosphate phosphatase PHOSPHO2 [EC:3.1.3.74] | (RefSeq) thiamine phosphate phosphatase-like protein (A)	homeobox protein ath1 [Quercus suber]	RecName: Full=Inorganic pyrophosphatase 2; Short=AtPPsPase2; Short=PPi phosphatase 2; Short=Pyrophosphate-specific phosphatase 2; EC=3.6.1.1;	SubName: Full=inorganic pyrophosphatase 2-like {ECO:0000313|RefSeq:XP_018807598.1};	Predicted haloacid dehalogenase-like hydrolase	GO:0004427,inorganic diphosphatase activity; GO:0046872,metal ion binding; GO:0052731,phosphocholine phosphatase activity; GO:0052732,phosphoethanolamine phosphatase activity; GO:0051262,protein tetramerization	Putative Phosphatase
CMHBY216123	126.44	129.23	123.83	37.16	34.96	35.42	31.69	32.47	32.97	11.36	11.42	12.4	ctg0678	243534	255910	+	CMHBY216123	--	K12133 MYB-related transcription factor LHY | (RefSeq) protein LHY-like (A)	late elongated hypocotyl [Castanea sativa]	RecName: Full=Protein LHY {ECO:0000303|PubMed:9657154}; AltName: Full=MYB-related transcription factor LHY {ECO:0000303|PubMed:9657154}; AltName: Full=Protein LATE ELONGATED HYPOCOTYL {ECO:0000303|PubMed:9657154};	SubName: Full=Late elongated hypocotyl {ECO:0000313|EMBL:AAU20773.1};	Zuotin and related molecular chaperones (DnaJ superfamily), contains DNA-binding domains	GO:0005634,nucleus; GO:0003700,DNA-binding transcription factor activity; GO:0044212,transcription regulatory region DNA binding; GO:0007623,circadian rhythm; GO:0048574,long-day photoperiodism, flowering; GO:0042754,negative regulation of circadian rhythm; GO:0043433,negative regulation of DNA-binding transcription factor activity; GO:0042752,regulation of circadian rhythm; GO:0006355,regulation…	Myb DNA-binding like
CMHBY216228	3.26	3.88	3.41	2.31	1.9	1.48	1.2	1.13	1.43	0.25	0.57	0.74	ctg0695	79165	85677	-	CMHBY216228	--	K05350 beta-glucosidase [EC:3.2.1.21] | (RefSeq) beta-glucosidase 18-like isoform X1 (A)	Beta-glucosidase 18 [Glycine soja]	RecName: Full=Beta-glucosidase 18; Short=Os4bglu18; EC=3.2.1.21; Flags: Precursor;	SubName: Full=Uncharacterized protein {ECO:0000313|EMBL:ERP66871.1};	Beta-glucosidase, lactase phlorizinhydrolase, and related proteins	GO:0008422,beta-glucosidase activity; GO:0102483,scopolin beta-glucosidase activity; GO:0005975,carbohydrate metabolic process; GO:1901657,glycosyl compound metabolic process	Glycosyl hydrolase family 1
CMHBY216317	0.91	0.58	0.57	1.33	1.22	1.01	0.21	0.32	0.14	0.18	0.18	0.06	ctg0707	175440	181722	+	CMHBY216317	--	K13420 LRR receptor-like serine/threonine-protein kinase FLS2 [EC:2.7.11.1] | (RefSeq) putative receptor-like protein kinase At3g47110 (A)	putative lrr receptor-like serine/threonine-protein kinase [Quercus suber]	RecName: Full=Probable LRR receptor-like serine/threonine-protein kinase At3g47570; EC=2.7.11.1; Flags: Precursor;	SubName: Full=Uncharacterized protein {ECO:0000313|EMBL:CCB59692.1};	--	GO:0016021,integral component of membrane; GO:0005886,plasma membrane; GO:0005524,ATP binding; GO:0004674,protein serine/threonine kinase activity	Leucine Rich Repeat
CMHBY216334	2.65	2.76	1.11	1.96	1.42	2.2	0.21	0.06	0.21	0.18	0.06	0.28	ctg0710	16239	19173	+	CMHBY216334	--	--	hypothetical protein CFP56_05687 [Quercus suber]	--	SubName: Full=uncharacterized protein LOC108994428 {ECO:0000313|RefSeq:XP_018825195.1};	--	--	--
CMHBY216369	0.5	0.62	0.46	0.51	0.52	0.42	0.16	0.03	0.11	0.2	0.13	0.11	ctg0715	245546	250257	+	CMHBY216369	--	K00951 GTP pyrophosphokinase [EC:2.7.6.5] | (RefSeq) probable GTP diphosphokinase CRSH, chloroplastic (A)	putative gtp diphosphokinase crsh, chloroplastic [Quercus suber]	RecName: Full=Probable GTP diphosphokinase CRSH, chloroplastic; EC=2.7.6.5; AltName: Full=Calcium-activated RelA/Spot homolog; Short=AtCRSH; AltName: Full=ppGpp synthetase CRSH; Flags: Precursor;	SubName: Full=RelA_SpoT domain-containing protein/HD_4 domain-containing protein/EF_hand_5 domain-containing protein {ECO:0000313|EMBL:GAV78527.1};	Predicted guanosine polyphosphate pyrophosphohydrolase/synthase	GO:0009507,chloroplast; GO:0005524,ATP binding; GO:0005509,calcium ion binding; GO:0005525,GTP binding; GO:0008728,GTP diphosphokinase activity; GO:0016301,kinase activity; GO:0015969,guanosine tetraphosphate metabolic process	EF-hand domain pair
CMHBY216370	2.21	1.19	1.46	0.66	0.63	1.32	0.41	0.4	0.33	0.24	0.51	0.15	ctg0715	252246	258119	-	CMHBY216370	--	K07198 5'-AMP-activated protein kinase, catalytic alpha subunit [EC:2.7.11.11] | (RefSeq) CBL-interacting serine/threonine-protein kinase 1-like (A)	cbl-interacting serine/threonine-protein kinase 1 [Quercus suber]	RecName: Full=CBL-interacting serine/threonine-protein kinase 1; EC=2.7.11.1; AltName: Full=SNF1-related kinase 3.16; AltName: Full=SOS2-like protein kinase PKS13;	SubName: Full=CBL-interacting serine/threonine-protein kinase 1-like {ECO:0000313|RefSeq:XP_018806213.1};	Serine/threonine protein kinase	GO:0005737,cytoplasm; GO:0005634,nucleus; GO:0005886,plasma membrane; GO:0005524,ATP binding; GO:0004674,protein serine/threonine kinase activity; GO:0035556,intracellular signal transduction; GO:0006468,protein phosphorylation; GO:0009737,response to abscisic acid; GO:0006970,response to osmotic stress; GO:0009651,response to salt stress	Kinase associated domain 1
CMHBY216675	0.31	0.7	0.16	0.28	0.16	0.1	0	0	0	0	0	0	ctg0780	87883	99269	-	CMHBY216675	--	--	hypothetical protein CFP56_49174 [Quercus suber]	--	SubName: Full=NEDD8 ultimate buster 1 {ECO:0000313|EMBL:OLP80505.1};	--	--	Renal amino acid transporter
CMHBY216759	145.83	151.24	147.07	47.28	45.39	48.74	52.34	57.89	53.74	20.4	20.49	19.68	ctg0800	55905	57830	-	CMHBY216759	--	K14484 auxin-responsive protein IAA | (RefSeq) auxin-responsive protein IAA14-like (A)	auxin-responsive protein iaa14 [Quercus suber]	RecName: Full=Auxin-responsive protein IAA7; AltName: Full=Auxin resistant 2; AltName: Full=Indoleacetic acid-induced protein 7;	RecName: Full=Auxin-responsive protein {ECO:0000256|RuleBase:RU004549};	--	GO:0005634,nucleus; GO:0003700,DNA-binding transcription factor activity; GO:0009734,auxin-activated signaling pathway; GO:0009630,gravitropism; GO:0009733,response to auxin; GO:0009753,response to jasmonic acid; GO:0009414,response to water deprivation; GO:0009611,response to wounding; GO:0006351,transcription, DNA-templated	AUX/IAA family
CMHBY216780	5.12	6.5	5.57	1.55	2.69	2.36	0.69	1.22	1.33	0.3	0.22	0.11	ctg0804	82131	83336	+	CMHBY216780	--	K08235 xyloglucan:xyloglucosyl transferase [EC:2.4.1.207] | (RefSeq) xyloglucan endotransglucosylase/hydrolase 2-like (A)	xyloglucan endotransglucosylase/hydrolase 2 [Quercus suber]	RecName: Full=Xyloglucan endotransglucosylase/hydrolase 2 {ECO:0000250|UniProtKB:Q38857}; EC=2.4.1.207 {ECO:0000250|UniProtKB:Q38857}; AltName: Full=Brassinosteroid-regulated protein BRU1 {ECO:0000303|PubMed:8115544}; Flags: Precursor;	RecName: Full=Xyloglucan endotransglucosylase/hydrolase {ECO:0000256|RuleBase:RU361120}; EC=2.4.1.207 {ECO:0000256|RuleBase:RU361120};	--	GO:0048046,apoplast; GO:0005618,cell wall; GO:0004553,hydrolase activity, hydrolyzing O-glycosyl compounds; GO:0016762,xyloglucan:xyloglucosyl transferase activity; GO:0042546,cell wall biogenesis; GO:0010411,xyloglucan metabolic process	Xyloglucan endo-transglycosylase (XET) C-terminus
CMHBY216839	11.37	9.52	9.64	8.01	7.99	7.16	3.6	4.68	4.19	1.98	2.58	2.56	ctg0824	30631	35272	+	CMHBY216839	--	K09838 zeaxanthin epoxidase [EC:1.14.15.21] | (RefSeq) zeaxanthin epoxidase, chloroplastic (A)	putative 26s proteasome non-atpase regulatory subunit 3 [Quercus suber]	RecName: Full=Monooxygenase 2 {ECO:0000303|PubMed:10216258}; Short=AtMO2 {ECO:0000303|PubMed:10216258}; EC=1.14.13.-;	SubName: Full=Uncharacterized protein {ECO:0000313|EMBL:EMJ01077.1};	Kynurenine 3-monooxygenase and related flavoprotein monooxygenases	GO:0071949,FAD binding; GO:0004497,monooxygenase activity; GO:0002239,response to oomycetes; GO:0044550,secondary metabolite biosynthetic process	FAD binding domain
CMHBY217058	6.42	5.29	5.7	1.81	1.92	1.88	1.95	2.45	2.13	0.4	0.33	0.27	ctg0888	66277	86066	-	CMHBY217058	--	K00276 primary-amine oxidase [EC:1.4.3.21] | (RefSeq) primary amine oxidase-like (A)	PREDICTED: primary amine oxidase-like [Cucumis sativus]	RecName: Full=Primary amine oxidase 2; EC=1.4.3.21 {ECO:0000250|UniProtKB:P12807}; AltName: Full=Amine oxidase [copper-containing] 2; Flags: Precursor;	RecName: Full=Amine oxidase {ECO:0000256|RuleBase:RU000672}; EC=1.4.3.- {ECO:0000256|RuleBase:RU000672};	Copper amine oxidase	GO:0052595,aliphatic-amine oxidase activity; GO:0052594,aminoacetone:oxygen oxidoreductase(deaminating) activity; GO:0005507,copper ion binding; GO:0052596,phenethylamine:oxygen oxidoreductase (deaminating) activity; GO:0008131,primary amine oxidase activity; GO:0048038,quinone binding; GO:0052593,tryptamine:oxygen oxidoreductase (deaminating) activity; GO:0009308,amine metabolic process	Copper amine oxidase, N2 domain
CMHBY217155	0.33	0.49	0.47	0.76	0.72	0.51	0.02	0.13	0.1	0	0.22	0.08	ctg0921	141355	162407	+	CMHBY217155	--	K06883 uncharacterized protein | (RefSeq) LOW QUALITY PROTEIN: uncharacterized protein LOC104799061 (A)	cysteine-rich receptor-like protein kinase 25 [Quercus suber]	RecName: Full=Cysteine-rich receptor-like protein kinase 25; Short=Cysteine-rich RLK25; EC=2.7.11.-; Flags: Precursor;	SubName: Full=cysteine-rich receptor-like protein kinase 10 {ECO:0000313|RefSeq:XP_018851573.1, ECO:0000313|RefSeq:XP_018851575.1};	--	GO:0016021,integral component of membrane; GO:0005886,plasma membrane; GO:0005524,ATP binding; GO:0004674,protein serine/threonine kinase activity; GO:0042742,defense response to bacterium; GO:0006468,protein phosphorylation	Protein tyrosine kinase
CMHBY217172	35.64	33.6	41.58	40.91	33.75	39.33	17.39	16.35	17.4	14.76	16.64	14.14	ctg0927	12064	13801	-	CMHBY217172	--	K13035 beta-cyano-L-alanine hydratase/nitrilase [EC:3.5.5.4 4.2.1.65] | (RefSeq) bifunctional nitrilase/nitrile hydratase NIT4B-like (A)	bifunctional nitrilase/nitrile hydratase nit4 [Quercus suber]	RecName: Full=Bifunctional nitrilase/nitrile hydratase NIT4; Short=OsNIT4; EC=3.5.5.1; EC=3.5.5.4; AltName: Full=Cyanoalanine nitrilase; AltName: Full=Nitrilase 4;	SubName: Full=bifunctional nitrilase/nitrile hydratase NIT4B-like {ECO:0000313|RefSeq:XP_018820046.1};	Carbon-nitrogen hydrolase	GO:0047427,cyanoalanine nitrilase activity; GO:0006807,nitrogen compound metabolic process	Carbon-nitrogen hydrolase
CMHBY217227	34.88	34.03	35.95	11.28	13.27	9.37	0.2	0.06	0.07	0.41	0.37	0.42	ctg0946	44135	44793	-	CMHBY217227	--	K10781 fatty acyl-ACP thioesterase B [EC:3.1.2.14 3.1.2.21] | (RefSeq) uncharacterized protein LOC113347984 isoform X1 (A)	PREDICTED: MLP-like protein 423 [Juglans regia]	RecName: Full=MLP-like protein 423;	SubName: Full=MLP-like protein 423 {ECO:0000313|RefSeq:XP_018813307.1};	--	GO:0016020,membrane; GO:0006952,defense response; GO:0009607,response to biotic stimulus	Polyketide cyclase / dehydrase and lipid transport
CMHBY217340	0.07	0.04	0.09	0.2	0.17	0.17	0	0	0	0	0	0	ctg0986	83459	88173	+	CMHBY217340	--	K01728 pectate lyase [EC:4.2.2.2] | (RefSeq) pectate lyase 1-like (A)	hypothetical protein CFP56_67520 [Quercus suber]	--	SubName: Full=Uncharacterized protein {ECO:0000313|EMBL:EEF49599.1};	--	GO:0016021,integral component of membrane	Protein of unknown function, DUF594
CMHBY217402	0.52	0.75	0.69	0.26	0.33	0.41	0	0.03	0	0	0.01	0.04	ctg1020	37387	39913	+	CMHBY217402	--	K17604 zinc finger SWIM domain-containing protein 3 | (RefSeq) uncharacterized protein LOC112003727 (A)	PREDICTED: uncharacterized protein LOC109004719 isoform X1 [Juglans regia]	--	SubName: Full=uncharacterized protein LOC109004719 isoform X1 {ECO:0000313|RefSeq:XP_018838900.1, ECO:0000313|RefSeq:XP_018838901.1};	--	--	SWIM zinc finger
CMHBY217622	0.44	0.36	0.35	0.13	0.2	0.38	0	0	0.09	0.04	0	0	ctg1149	21089	24052	-	CMHBY217622	--	K03841 fructose-1,6-bisphosphatase I [EC:3.1.3.11] | (RefSeq) fructose-1,6-bisphosphatase, cytosolic isoform X1 (A)	hypothetical protein CUMW_047220 [Citrus unshiu]	RecName: Full=Fructose-1,6-bisphosphatase, cytosolic; Short=FBPase; EC=3.1.3.11; AltName: Full=D-fructose-1,6-bisphosphate 1-phosphohydrolase;	SubName: Full=Uncharacterized protein {ECO:0000313|EMBL:GAY39801.1};	Fructose-1,6-bisphosphatase	GO:0005737,cytoplasm; GO:0042132,fructose 1,6-bisphosphate 1-phosphatase activity; GO:0046872,metal ion binding; GO:0005975,carbohydrate metabolic process	--
CMHBY217713	1.27	1.63	1.57	0.5	0.42	0.32	0	0	0	0.08	0	0	ctg1209	61372	66550	-	CMHBY217713	--	--	putative gpi-anchored protein [Quercus suber]	RecName: Full=Uncharacterized GPI-anchored protein At1g61900; Flags: Precursor;	SubName: Full=uncharacterized GPI-anchored protein At1g61900-like {ECO:0000313|RefSeq:XP_018807497.1};	--	GO:0031225,anchored component of membrane; GO:0046658,anchored component of plasma membrane; GO:0005886,plasma membrane; GO:0009506,plasmodesma	--
CMHBY217724	1.59	1.76	2.28	0.96	2.14	1	0.82	0.55	0.56	0.71	0.58	0.48	ctg1216	33273	38241	+	CMHBY217724	--	K03549 KUP system potassium uptake protein | (RefSeq) potassium transporter 19-like (A)	hypothetical protein CFP56_31444 [Quercus suber]	--	SubName: Full=uncharacterized protein LOC109014547 isoform X1 {ECO:0000313|RefSeq:XP_018852593.1};	--	--	--
CMHBY217805	1.26	1.18	0.88	0.13	0.16	0.38	0	0	0	0.02	0.02	0	ctg1271	80101	81674	+	CMHBY217805	--	K18875 enhanced disease susceptibility 1 protein | (RefSeq) protein EDS1B-like (A)	protein eds1b [Quercus suber]	RecName: Full=Protein EDS1B {ECO:0000305}; AltName: Full=Enhanced disease susceptibility 1 protein B;	SubName: Full=protein EDS1L-like {ECO:0000313|RefSeq:XP_018831671.1};	--	GO:0005737,cytoplasm; GO:0005634,nucleus; GO:0016787,hydrolase activity; GO:0006952,defense response; GO:0006629,lipid metabolic process	Enhanced disease susceptibility 1 protein EP domain
CMHBY217821	1.17	0.79	0.78	0.5	0.88	1.09	0.24	0.39	0.29	0.29	0.2	0.19	ctg1287	8987	10961	-	CMHBY217821	--	K15503 serine/threonine-protein phosphatase 6 regulatory ankyrin repeat subunit B | (RefSeq) uncharacterized protein LOC110673220 (A)	ankyrin repeat-containing protein itn1 [Quercus suber]	RecName: Full=Ankyrin repeat-containing protein At2g01680;	SubName: Full=ankyrin repeat-containing protein At5g02620-like {ECO:0000313|RefSeq:XP_018825085.1};	FOG: Ankyrin repeat	GO:0016021,integral component of membrane; GO:0005886,plasma membrane	Ankyrin repeats (many copies)
CMHBY217889	12.44	12.58	13.14	5.2	6.39	6.65	3.2	3.21	3.59	0.89	0.8	1.05	ctg1327	37752	43933	-	CMHBY217889	--	K14173 alpha-farnesene synthase [EC:4.2.3.46] | (RefSeq) (E,E)-alpha-farnesene synthase-like (A)	(e,e)-alpha-farnesene synthase [Quercus suber]	RecName: Full=(E,E)-alpha-farnesene synthase; Short=MdASF1; EC=4.2.3.46; AltName: Full=Prenyltransferase; EC=2.5.1.-;	SubName: Full=alpha-farnesene synthase-like {ECO:0000313|RefSeq:XP_018841249.1};	--	GO:0005737,cytoplasm; GO:0000287,magnesium ion binding; GO:0010333,terpene synthase activity; GO:0016740,transferase activity; GO:0008152,metabolic process	Terpene synthase, N-terminal domain
CMHBY217920	0.62	0.55	0.41	0.8	0.62	0.3	0	0	0	0.05	0.07	0.01	ctg1347	67743	72589	+	CMHBY217920	--	K01728 pectate lyase [EC:4.2.2.2] | (RefSeq) pectate lyase 1-like (A)	hypothetical protein CFP56_66329 [Quercus suber]	--	SubName: Full=Uncharacterized protein {ECO:0000313|EMBL:EEE90909.2};	--	GO:0016021,integral component of membrane	Protein of unknown function, DUF594
CMHBY217973	1.89	1.27	1.22	0.57	0.41	0.4	0.15	0.32	0.2	0.18	0.11	0.05	ctg1382	59784	68309	-	CMHBY217973	--	K20471 coatomer subunit delta | (RefSeq) coatomer subunit delta-like isoform X1 (A)	coatomer subunit delta [Quercus suber]	RecName: Full=Coatomer subunit delta; AltName: Full=Delta-coat protein; Short=Delta-COP;	SubName: Full=coatomer subunit delta {ECO:0000313|RefSeq:XP_018859052.1, ECO:0000313|RefSeq:XP_018859053.1, ECO:0000313|RefSeq:XP_018859054.1};	Medium subunit of clathrin adaptor complex	GO:0030126,COPI vesicle coat; GO:0005829,cytosol; GO:0000139,Golgi membrane; GO:0016020,membrane; GO:0009506,plasmodesma; GO:0015031,protein transport; GO:0006890,retrograde vesicle-mediated transport, Golgi to ER	Clathrin adaptor complex small chain
CMHBY218086	1.49	0.95	1.27	0.42	1.41	0.79	0.66	0.43	0.54	0.3	0.31	0.4	ctg1466	22224	26789	+	CMHBY218086	--	K17604 zinc finger SWIM domain-containing protein 3 | (RefSeq) protein FAR1-RELATED SEQUENCE 5-like (A)	PREDICTED: protein FAR1-RELATED SEQUENCE 5-like [Vitis vinifera]	RecName: Full=Protein FAR1-RELATED SEQUENCE 5;	SubName: Full=Uncharacterized protein {ECO:0000313|EMBL:CAN68463.1};	--	GO:0005634,nucleus; GO:0008270,zinc ion binding; GO:0006355,regulation of transcription, DNA-templated	FAR1 DNA-binding domain
CMHBY218253	3.38	3.3	4.72	1.79	1.92	1.81	0.89	1.93	1.55	0.34	0.31	0.24	ctg1627	39524	44250	-	CMHBY218253	--	K19476 vacuolar protein sorting-associated protein IST1 | (RefSeq) uncharacterized protein LOC112006440 (A)	ist1-like protein [Quercus suber]	--	SubName: Full=uncharacterized protein LOC109006107 {ECO:0000313|RefSeq:XP_018840818.1};	Spindle pole body protein	--	Regulator of Vps4 activity in the MVB pathway
CMHBY218283	0.5	0.72	0.42	0.37	0.48	0.41	0.23	0.28	0.17	0.15	0.13	0.12	ctg1657	6052	9401	+	CMHBY218283	--	K13428 LRR receptor-like serine/threonine-protein kinase EFR [EC:2.7.11.1] | (RefSeq) hypothetical protein (A)	probable LRR receptor-like serine/threonine-protein kinase At3g47570 [Durio zibethinus]	RecName: Full=Probable LRR receptor-like serine/threonine-protein kinase At3g47570; EC=2.7.11.1; Flags: Precursor;	SubName: Full=probable LRR receptor-like serine/threonine-protein kinase At3g47570 {ECO:0000313|RefSeq:XP_018842880.1};	--	GO:0016021,integral component of membrane; GO:0005886,plasma membrane; GO:0005524,ATP binding; GO:0004674,protein serine/threonine kinase activity	Leucine Rich Repeat
CMHBY218300	12.4	12.94	11.3	22.51	22.13	20.51	2.18	2.98	2.02	2.57	2.05	1.78	ctg1670	11999	13580	+	CMHBY218300	--	K16040 trans-resveratrol di-O-methyltransferase [EC:2.1.1.240] | (RefSeq) trans-resveratrol di-O-methyltransferase-like (A)	trans-resveratrol di-o-methyltransferase [Quercus suber]	RecName: Full=Trans-resveratrol di-O-methyltransferase; EC=2.1.1.240; AltName: Full=Resveratrol O-methyltransferase; Short=ROMT; Short=VvROMT;	SubName: Full=Caffeovl-CoAO-methyltransferase 1 {ECO:0000313|EMBL:AKN79309.1};	Hydroxyindole-O-methyltransferase and related SAM-dependent methyltransferases	GO:0008171,O-methyltransferase activity; GO:0046983,protein dimerization activity; GO:0102303,resveratrol 3,5-O-dimethyltransferase activity; GO:0008757,S-adenosylmethionine-dependent methyltransferase activity; GO:0019438,aromatic compound biosynthetic process	Methyltransferase domain
CMHBY218365	1.6	1.47	1.22	0.89	0.59	1.49	0.31	0.14	0.1	0.36	0	0.16	ctg1714	33130	35608	-	CMHBY218365	--	K12189 ESCRT-II complex subunit VPS25 | (RefSeq) vacuolar protein sorting-associated protein 25-like isoform X3 (A)	cold-regulated 413 plasma membrane protein 2 [Quercus suber]	RecName: Full=Cold-regulated 413 plasma membrane protein 2; Short=AtCOR413-PM2;	SubName: Full=COR413-PM1 {ECO:0000313|EMBL:ADM64617.1};	--	GO:0016021,integral component of membrane; GO:0005886,plasma membrane; GO:0005774,vacuolar membrane	Cold acclimation protein WCOR413
CMHBY218561	1.97	1.39	1.08	0.3	0.68	0.53	0	0	0	0	0	0	ctg1972	24688	26528	-	CMHBY218561	--	K23978 isoamyl acetate esterase [EC:3.1.1.112] | (RefSeq) GDSL esterase/lipase At5g45920 (A)	gdsl esterase/lipase [Quercus suber]	RecName: Full=GDSL esterase/lipase At5g45920; EC=3.1.1.-;	SubName: Full=GDSL esterase/lipase At5g45920-like {ECO:0000313|RefSeq:XP_018849879.1};	Isoamyl acetate-hydrolyzing esterase	GO:0016788,hydrolase activity, acting on ester bonds; GO:0016042,lipid catabolic process	SGNH hydrolase-like domain, acetyltransferase AlgX
CMHBY218572	0.24	0.31	0.48	0.39	0.2	0.28	0.12	0.18	0.05	0.15	0.11	0.12	ctg1994	6556	13703	-	CMHBY218572	--	K02935 large subunit ribosomal protein L7/L12 | (RefSeq) uncharacterized protein LOC112031036 (A)	pentatricopeptide repeat-containing protein, chloroplastic [Quercus suber]	RecName: Full=Pentatricopeptide repeat-containing protein At5g67570, chloroplastic; AltName: Full=Protein DELAYED GREENING 1; AltName: Full=Protein EMBRYO DEFECTIVE 1408; Flags: Precursor;	SubName: Full=pentatricopeptide repeat-containing protein At5g67570, chloroplastic {ECO:0000313|RefSeq:XP_018817390.1};	FOG: PPR repeat	GO:0009507,chloroplast; GO:0004519,endonuclease activity; GO:0003723,RNA binding; GO:0009658,chloroplast organization; GO:0009451,RNA modification; GO:0042793,plastid transcription	Pentacotripeptide-repeat region of PRORP
CMHBY218634	6.07	6.77	7.87	8.23	7.04	7.06	2.45	1.74	2.15	3.18	2.35	2.37	ctg2111	6716	10779	-	CMHBY218634	--	K15333 tRNA guanosine-2'-O-methyltransferase [EC:2.1.1.34] | (RefSeq) uncharacterized protein LOC104224633 (A)	cucumisin [Quercus suber]	RecName: Full=Cucumisin; EC=3.4.21.25; AltName: Allergen=Cuc m 1; Flags: Precursor;	SubName: Full=cucumisin-like isoform X2 {ECO:0000313|RefSeq:XP_018821908.1};	--	GO:0005576,extracellular region; GO:0004252,serine-type endopeptidase activity	Peptidase inhibitor I9
CMHBY218647	3.94	4.83	4.41	0.55	0.37	0.27	0	0	0	0	0.05	0	ctg2132	13041	19275	-	CMHBY218647	--	K14003 prolactin regulatory element-binding protein | (RefSeq) SEC12-like protein 2 isoform X1 (A)	sec12-like protein 2 [Quercus suber]	RecName: Full=SEC12-like protein 2;	SubName: Full=SEC12-like protein 2 {ECO:0000313|RefSeq:XP_018835872.1};	Prolactin regulatory element-binding protein/Protein transport protein SEC12p	GO:0005783,endoplasmic reticulum; GO:0005794,Golgi apparatus; GO:0030176,integral component of endoplasmic reticulum membrane; GO:0016020,membrane; GO:0005886,plasma membrane; GO:0005774,vacuolar membrane; GO:0005096,GTPase activator activity; GO:0051020,GTPase binding; GO:0005090,Sar guanyl-nucleotide exchange factor activity; GO:0006888,ER to Golgi vesicle-mediated transport; GO:0009306,protein…	WD40-like domain
CMHBY219246	1.27	1.58	1.84	0.47	0.82	0.91	1.04	0.34	0.76	0.5	0.16	0.28	ctg0007	2547822	2549213	-	CMHBY219246	--	K18823 soyasaponin III rhamnosyltransferase [EC:2.4.1.273] | (RefSeq) soyasaponin III rhamnosyltransferase (A)	putative udp-rhamnose:rhamnosyltransferase 1 [Quercus suber]	RecName: Full=Putative UDP-rhamnose:rhamnosyltransferase 1; Short=FaRT1 {ECO:0000303|PubMed:16443693}; EC=2.4.1.- {ECO:0000250|UniProtKB:Q940V3}; AltName: Full=Glycosyltransferase 4; Short=FaGT4 {ECO:0000312|EMBL:AAU09445.1};	SubName: Full=putative UDP-rhamnose:rhamnosyltransferase 1 {ECO:0000313|RefSeq:XP_018815146.1};	UDP-glucuronosyl and UDP-glucosyl transferase	GO:0016021,integral component of membrane; GO:0016758,transferase activity, transferring hexosyl groups; GO:0008152,metabolic process	UDP-glucoronosyl and UDP-glucosyl transferase
CMHBY219415	109.93	105.48	107.44	100.1	100.41	100.02	32.56	33.34	34.29	23.25	21.69	27.07	ctg0010	2212291	2213322	-	CMHBY219415	--	--	f-box/kelch-repeat protein [Quercus suber]	RecName: Full=F-box/kelch-repeat protein At2g44130;	SubName: Full=F-box/kelch-repeat protein At1g15670-like {ECO:0000313|RefSeq:XP_018812830.1};	FOG: Kelch repeat	GO:0005829,cytosol; GO:2000762,regulation of phenylpropanoid metabolic process	Kelch motif
CMHBY220066	5.82	4.24	3.76	2.41	1.98	2.3	1.03	1.25	0.85	1.12	1.43	0.72	ctg0021	1184708	1187205	+	CMHBY220066	--	K09422 transcription factor MYB, plant | (RefSeq) transcription factor MYB41-like (A)	transcription factor myb39 [Quercus suber]	--	SubName: Full=transcription factor MYB30-like {ECO:0000313|RefSeq:XP_018851905.1};	--	--	--
CMHBY220147	1.87	0.65	1.02	2.57	2.68	2.57	0	0	0	0	0	0	ctg0023	824511	825857	+	CMHBY220147	--	K13065 shikimate O-hydroxycinnamoyltransferase [EC:2.3.1.133] | (RefSeq) acetyl-CoA-benzylalcohol acetyltransferase-like (A)	acetyl-coa-benzylalcohol acetyltransferase [Quercus suber]	RecName: Full=Acetyl-CoA-benzylalcohol acetyltransferase; Short=CbBEAT-1; EC=2.3.1.224;	SubName: Full=acetyl-CoA-benzylalcohol acetyltransferase-like {ECO:0000313|RefSeq:XP_018845599.1};	--	GO:0102387,2-phenylethanol acetyltransferase activity; GO:0102720,acetyl-coenzyme A:acetyl alcohol acetyltransferase activity	Transferase family
CMHBY220261	49.34	52.25	50.83	11.96	14.76	10.74	7.37	6.27	8.07	1.7	1.71	1.63	ctg0025	808093	809082	-	CMHBY220261	--	K00020 3-hydroxyisobutyrate dehydrogenase [EC:1.1.1.31] | (RefSeq) 6-phosphogluconate dehydrogenase-like protein (A)	protein exordium-like 2 [Quercus suber]	RecName: Full=Protein EXORDIUM-like 2; Flags: Precursor;	SubName: Full=Uncharacterized protein {ECO:0000313|EMBL:KJB41895.1};	--	GO:0048046,apoplast; GO:0005618,cell wall; GO:0005829,cytosol; GO:0005615,extracellular space; GO:0005794,Golgi apparatus; GO:0009505,plant-type cell wall; GO:0009506,plasmodesma	Phosphate-induced protein 1 conserved region
CMHBY220560	9.82	9.25	9.59	14.8	10.22	12.39	4.61	5.47	3.32	4.84	4.17	5.53	ctg0031	514403	515044	-	CMHBY220560	--	--	hypothetical protein CFP56_41031 [Quercus suber]	--	SubName: Full=uncharacterized protein LOC108982077 {ECO:0000313|RefSeq:XP_018808897.1};	--	--	--
CMHBY220597	12.9	13.89	13.37	5.87	5.52	5.09	4.81	6.78	6.11	3.02	2.11	2.01	ctg0032	569416	570363	+	CMHBY220597	--	K10406 kinesin family member C2/C3 | (RefSeq) kinesin KP1-like (A)	hypothetical protein CFP56_47598 [Quercus suber]	--	SubName: Full=uncharacterized protein LOC108991840 {ECO:0000313|RefSeq:XP_018821783.1};	--	--	Plant protein of unknown function (DUF868)
CMHBY220809	2.18	4.15	2.92	4.89	6.78	4.74	1.31	1.41	1.53	0.08	0.04	0.35	ctg0037	891169	891804	+	CMHBY220809	--	K09286 EREBP-like factor | (RefSeq) LOW QUALITY PROTEIN: ethylene-responsive transcription factor RAP2-6 (A)	ethylene-responsive transcription factor [Quercus suber]	RecName: Full=Ethylene-responsive transcription factor ERF109;	SubName: Full=AP2/ERF domain-containing protein {ECO:0000313|EMBL:KVI01950.1};	--	GO:0005634,nucleus; GO:0003677,DNA binding; GO:0003700,DNA-binding transcription factor activity; GO:0051301,cell division; GO:0050832,defense response to fungus; GO:0009873,ethylene-activated signaling pathway; GO:0010087,phloem or xylem histogenesis; GO:0010200,response to chitin; GO:0006351,transcription, DNA-templated	Nuclear RNA-splicing-associated protein
CMHBY220812	17.34	16.64	20.37	40.75	31.88	37.82	2.23	2.49	2.97	2.67	3.9	3.86	ctg0037	930417	931037	+	CMHBY220812	--	K09286 EREBP-like factor | (RefSeq) LOW QUALITY PROTEIN: ethylene-responsive transcription factor RAP2-6 (A)	ethylene-responsive transcription factor [Quercus suber]	RecName: Full=Ethylene-responsive transcription factor ERF109;	SubName: Full=ethylene-responsive transcription factor ERF114-like {ECO:0000313|RefSeq:XP_016711433.1};	--	GO:0005634,nucleus; GO:0003677,DNA binding; GO:0003700,DNA-binding transcription factor activity; GO:0051301,cell division; GO:0050832,defense response to fungus; GO:0009873,ethylene-activated signaling pathway; GO:0010087,phloem or xylem histogenesis; GO:0010200,response to chitin; GO:0006351,transcription, DNA-templated	AP2 domain
CMHBY220813	9.99	7.97	10.36	17.11	16.68	16.67	4.46	4.21	2.82	1.94	2.81	0.98	ctg0037	943345	943965	+	CMHBY220813	--	K09286 EREBP-like factor | (RefSeq) ethylene-responsive transcription factor 3-like (A)	ethylene-responsive transcription factor 10 [Quercus suber]	RecName: Full=Ethylene-responsive transcription factor ERF109;	SubName: Full=ethylene-responsive transcription factor ERF109-like {ECO:0000313|RefSeq:XP_018809961.1};	--	GO:0005634,nucleus; GO:0003677,DNA binding; GO:0003700,DNA-binding transcription factor activity; GO:0051301,cell division; GO:0050832,defense response to fungus; GO:0009873,ethylene-activated signaling pathway; GO:0010087,phloem or xylem histogenesis; GO:0010200,response to chitin; GO:0006351,transcription, DNA-templated	AP2 domain
CMHBY220843	6.39	6.68	7.53	5.78	5.48	5.59	1.86	2.23	1.94	1.81	1.42	1.72	ctg0038	487294	489876	-	CMHBY220843	--	K13435 serine/threonine-protein kinase Pto | (RefSeq) Pto; serine/threonine protein kinase Pto (A)	receptor-like protein kinase feronia [Quercus suber]	RecName: Full=Receptor-like protein kinase FERONIA; EC=2.7.11.1; AltName: Full=Protein SIRENE; Flags: Precursor;	SubName: Full=receptor-like protein kinase FERONIA {ECO:0000313|RefSeq:XP_018814381.1};	Serine/threonine protein kinase	GO:0043680,filiform apparatus; GO:0016021,integral component of membrane; GO:0005622,intracellular; GO:0016020,membrane; GO:0005886,plasma membrane; GO:0009506,plasmodesma; GO:0005524,ATP binding; GO:0004672,protein kinase activity; GO:0004674,protein serine/threonine kinase activity; GO:0009738,abscisic acid-activated signaling pathway; GO:0009742,brassinosteroid mediated signaling pathway; GO:0…	Malectin domain
CMHBY221002	1.17	0.79	1.35	0.99	1.17	0.95	0.46	0.42	0.59	0.47	0.42	0.52	ctg0041	1711521	1713935	-	CMHBY221002	--	K01728 pectate lyase [EC:4.2.2.2] | (RefSeq) pectate lyase 1-like (A)	hypothetical protein CFP56_17641 [Quercus suber]	--	SubName: Full=uncharacterized protein LOC108990394 {ECO:0000313|RefSeq:XP_018819888.1};	--	--	Protein of unknown function, DUF594
CMHBY221757	98	94.03	98.71	130.05	130.35	131.4	40.58	43.46	42.89	28.76	26.97	28.72	ctg0063	180328	181583	-	CMHBY221757	--	K14504 xyloglucan:xyloglucosyl transferase TCH4 [EC:2.4.1.207] | (RefSeq) xyloglucan endotransglucosylase/hydrolase protein 22-like (A)	xyloglucan endotransglucosylase/hydrolase protein 22 [Quercus suber]	RecName: Full=Probable xyloglucan endotransglucosylase/hydrolase protein 23; Short=At-XTH23; Short=XTH-23; EC=2.4.1.207; Flags: Precursor;	RecName: Full=Xyloglucan endotransglucosylase/hydrolase {ECO:0000256|RuleBase:RU361120}; EC=2.4.1.207 {ECO:0000256|RuleBase:RU361120};	--	GO:0048046,apoplast; GO:0005618,cell wall; GO:0005794,Golgi apparatus; GO:0004553,hydrolase activity, hydrolyzing O-glycosyl compounds; GO:0016762,xyloglucan:xyloglucosyl transferase activity; GO:0042546,cell wall biogenesis; GO:0071555,cell wall organization; GO:0010411,xyloglucan metabolic process	Xyloglucan endo-transglycosylase (XET) C-terminus
CMHBY222060	11.24	13.79	11.35	10.67	11.81	11.45	2.41	2.77	2.24	0.32	1.05	0.67	ctg0071	477074	477661	-	CMHBY222060	--	K22733 magnesium transporter | (RefSeq) LOW QUALITY PROTEIN: uncharacterized protein LOC110812962 (A)	protein src2 [Quercus suber]	RecName: Full=Protein SRC2 {ECO:0000305}; AltName: Full=Protein SOYBEAN GENE REGULATED BY COLD 2 {ECO:0000303|Ref.1};	SubName: Full=Uncharacterized protein {ECO:0000313|EMBL:EOA32329.1};	--	GO:0005789,endoplasmic reticulum membrane; GO:0016021,integral component of membrane; GO:0005886,plasma membrane; GO:0032586,protein storage vacuole membrane	C2 domain
CMHBY222546	8.57	6.03	5.88	9.61	8.62	8.26	2.7	3.26	2.88	3.52	2.28	1.66	ctg0085	680279	680734	+	CMHBY222546	--	K00020 3-hydroxyisobutyrate dehydrogenase [EC:1.1.1.31] | (RefSeq) 6-phosphogluconate dehydrogenase-like protein (A)	protein exordium [Quercus suber]	RecName: Full=Protein EXORDIUM; Flags: Precursor;	SubName: Full=protein EXORDIUM-like isoform X1 {ECO:0000313|RefSeq:XP_018844130.1}; SubName: Full=protein EXORDIUM-like isoform X2 {ECO:0000313|RefSeq:XP_018844131.1};	--	GO:0048046,apoplast; GO:0005618,cell wall; GO:0005615,extracellular space; GO:0005794,Golgi apparatus; GO:0009505,plant-type cell wall; GO:0009741,response to brassinosteroid	Phosphate-induced protein 1 conserved region
CMHBY222550	290.43	292.17	303.27	180.82	184.39	185.37	123.76	124.47	120.05	40.41	42.78	41.01	ctg0085	714610	715566	+	CMHBY222550	--	K00020 3-hydroxyisobutyrate dehydrogenase [EC:1.1.1.31] | (RefSeq) 6-phosphogluconate dehydrogenase-like protein (A)	protein exordium [Quercus suber]	RecName: Full=Protein EXORDIUM; Flags: Precursor;	SubName: Full=protein EXORDIUM-like {ECO:0000313|RefSeq:XP_018808587.1};	--	GO:0048046,apoplast; GO:0005618,cell wall; GO:0005615,extracellular space; GO:0005794,Golgi apparatus; GO:0009505,plant-type cell wall; GO:0009741,response to brassinosteroid	Phosphate-induced protein 1 conserved region
CMHBY223376	17.38	18.01	17.43	9.83	10.27	10.97	6.35	5.91	5.93	1.51	2.31	2.38	ctg0113	203864	204571	+	CMHBY223376	--	K09286 EREBP-like factor | (RefSeq) hypothetical protein (A)	ethylene-responsive transcription factor [Quercus suber]	RecName: Full=Ethylene-responsive transcription factor ERF013;	SubName: Full=ethylene-responsive transcription factor ERF014-like {ECO:0000313|RefSeq:XP_018817085.1};	--	GO:0005634,nucleus; GO:0003677,DNA binding; GO:0003700,DNA-binding transcription factor activity; GO:0009873,ethylene-activated signaling pathway; GO:0006351,transcription, DNA-templated	AP2 domain
CMHBY223661	0.29	0.89	0.59	0.13	0.18	0.18	0	0	0	0	0.05	0	ctg0124	360142	361686	+	CMHBY223661	--	--	f-box/kelch-repeat protein [Quercus suber]	--	SubName: Full=Uncharacterized protein {ECO:0000313|EMBL:EOY17948.1};	--	GO:0016021,integral component of membrane	Protein of unknown function (DUF295)
CMHBY224290	1.68	2.95	1.67	1.9	1.16	0.96	1.02	1.23	0.54	0.46	0.42	0.68	ctg0150	753203	754135	-	CMHBY224290	--	--	hypothetical protein CFP56_65777 [Quercus suber]	--	SubName: Full=uncharacterized protein LOC109004483 isoform X1 {ECO:0000313|RefSeq:XP_018838587.1}; SubName: Full=uncharacterized protein LOC109004483 isoform X2 {ECO:0000313|RefSeq:XP_018838588.1};	--	--	--
CMHBY224392	0.7	1.3	0.87	0.41	0.23	0.47	0	0	0	0	0	0	ctg0154	243910	245199	+	CMHBY224392	--	K13459 disease resistance protein RPS2 | (RefSeq) disease resistance protein At4g27190-like (A)	putative disease resistance protein [Quercus suber]	RecName: Full=Probable disease resistance protein At4g27220;	SubName: Full=LRR and NB-ARC domains-containing disease resistance protein, putative {ECO:0000313|EMBL:EOY13578.1};	Apoptotic ATPase	GO:0005886,plasma membrane; GO:0043531,ADP binding; GO:0005524,ATP binding; GO:0006952,defense response; GO:0007165,signal transduction	Leucine Rich repeats (2 copies)
CMHBY224393	0.4	0.6	0.57	0.25	0.46	0.39	0	0	0	0	0	0	ctg0154	282053	285430	-	CMHBY224393	--	K13457 disease resistance protein RPM1 | (RefSeq) disease resistance protein RPM1 (A)	putative disease resistance protein [Quercus suber]	RecName: Full=Disease resistance RPP8-like protein 3;	SubName: Full=Disease resistance protein {ECO:0000313|EMBL:OMO62352.1};	Apoptotic ATPase	GO:0005886,plasma membrane; GO:0043531,ADP binding; GO:0005524,ATP binding; GO:0006952,defense response; GO:0007165,signal transduction	Leucine Rich repeats (2 copies)
CMHBY224638	3.66	3.53	3.85	1.97	2.84	2.63	1.69	0.47	1.71	0.45	0.54	0.29	ctg0165	279742	280314	+	CMHBY224638	--	--	patatin-like protein 2 [Quercus suber]	RecName: Full=Patatin-like protein 2; Short=AtPLP2; EC=3.1.1.-; AltName: Full=Patatin-related phospholipase A IIalpha; Short=pPLAIIa; AltName: Full=Phospholipase A IIA; Short=AtPLAIIA;	SubName: Full=patatin-like protein 2 {ECO:0000313|RefSeq:XP_018822422.1};	Ca2+-independent phospholipase A2	GO:0005737,cytoplasm; GO:0016020,membrane; GO:0047372,acylglycerol lipase activity; GO:0016298,lipase activity; GO:0004620,phospholipase activity; GO:0071456,cellular response to hypoxia; GO:0051607,defense response to virus; GO:0016042,lipid catabolic process; GO:0006629,lipid metabolic process; GO:0031408,oxylipin biosynthetic process; GO:0009626,plant-type hypersensitive response; GO:0046686,r…	Patatin-like phospholipase
CMHBY224654	5.84	5.38	7.81	3.51	2.61	3.05	1.36	0.7	0.6	1.55	0.16	0.54	ctg0165	580515	580877	-	CMHBY224654	--	K13448 calcium-binding protein CML | (RefSeq) probable calcium-binding protein CML17 (A)	putative calcium-binding protein cml10 [Quercus suber]	RecName: Full=Calmodulin-like protein 5; AltName: Full=Protein MULTICOPY SUPPRESSORS OF SNF4 DEFICIENCY IN YEAST 3;	SubName: Full=Uncharacterized protein {ECO:0000313|EMBL:CAN78405.1};	Calmodulin and related proteins (EF-Hand superfamily)	GO:0012505,endomembrane system; GO:0031303,integral component of endosome membrane; GO:0005509,calcium ion binding	Secreted protein acidic and rich in cysteine Ca binding region
CMHBY224655	1.42	0.41	0.91	0.89	1.22	2.03	0	0	0.23	0	0	0.37	ctg0165	601608	601874	-	CMHBY224655	--	K22521 protein disulfide-isomerase [EC:5.3.4.1] | (RefSeq) uncharacterized protein LOC110026322 (A)	putative calcium-binding protein cml10 [Quercus suber]	RecName: Full=Probable calcium-binding protein CML10; AltName: Full=Calmodulin-like protein 10;	SubName: Full=Uncharacterized protein {ECO:0000313|EMBL:KDP38363.1};	Calmodulin and related proteins (EF-Hand superfamily)	GO:0005509,calcium ion binding	Secreted protein acidic and rich in cysteine Ca binding region
CMHBY225114	7.91	6.67	8.24	2.16	2.19	2.37	1.82	3.38	3.21	0.11	0.33	1.45	ctg0184	115147	115653	-	CMHBY225114	--	--	wound-induced protein 1 [Quercus suber]	RecName: Full=Wound-induced protein 1;	SubName: Full=wound-induced protein 1-like {ECO:0000313|RefSeq:XP_018856664.1};	--	--	Domain of unknown function (DUF4440)
CMHBY225534	2.29	2.1	2.3	4.06	2.73	3.8	1.18	0.31	0.91	1.48	1.59	0.8	ctg0202	943834	944934	+	CMHBY225534	--	--	replicase polyprotein 1a [Quercus suber]	--	--	--	--	--
CMHBY226117	1.56	1.17	1.63	1.56	0.87	1.06	0.52	0.69	0.69	0.31	0.77	0.49	ctg0231	637637	639724	-	CMHBY226117	--	K19613 leucine-rich repeat protein SHOC2 | (RefSeq) putative disease resistance protein RGA1 (A)	putative disease resistance protein rga4 [Quercus suber]	RecName: Full=Putative disease resistance RPP13-like protein 1;	SubName: Full=putative disease resistance protein RGA3 {ECO:0000313|RefSeq:XP_018825438.1, ECO:0000313|RefSeq:XP_018825439.1};	Apoptotic ATPase	GO:0005886,plasma membrane; GO:0043531,ADP binding; GO:0005524,ATP binding; GO:0009626,plant-type hypersensitive response; GO:0007165,signal transduction	Leucine Rich repeats (2 copies)
CMHBY226235	21.71	22.15	23.01	28.73	31.37	30.5	7.79	8.7	6.88	9.56	7.67	8.97	ctg0239	25689	26198	-	CMHBY226235	--	K15121 solute carrier family 25, member 44 | (RefSeq) uncharacterized protein LOC112037286 (A)	hypothetical protein CFP56_68300 [Quercus suber]	--	SubName: Full=Ankyrin repeat-containing protein, putative {ECO:0000313|EMBL:EEF41027.1};	--	GO:0016021,integral component of membrane	Domain of unknown function
CMHBY226507	0.39	0.3	0.47	0.13	0.15	0.28	0	0	0	0	0	0	ctg0254	580815	581729	-	CMHBY226507	--	--	hypothetical protein CFP56_73342 [Quercus suber]	--	SubName: Full=Uncharacterized protein {ECO:0000313|EMBL:EEF52417.1};	--	GO:0016021,integral component of membrane	Protein of unknown function, DUF594
CMHBY226516	0.08	0.04	0.07	0.07	0.04	0.02	0	0	0	0	0	0	ctg0254	870305	874429	-	CMHBY226516	--	K13457 disease resistance protein RPM1 | (RefSeq) disease resistance protein RPM1-like (A)	putative disease resistance protein [Quercus suber]	RecName: Full=Disease resistance RPP8-like protein 3;	SubName: Full=Uncharacterized protein {ECO:0000313|EMBL:ESR39974.1};	Apoptotic ATPase	GO:0005886,plasma membrane; GO:0043531,ADP binding; GO:0005524,ATP binding; GO:0006952,defense response; GO:0007165,signal transduction	Leucine Rich repeats (2 copies)
CMHBY226529	0.13	2.2	1.3	1.26	3.26	1.18	0	0	0	0	0	0	ctg0255	382107	382718	-	CMHBY226529	--	K13459 disease resistance protein RPS2 | (RefSeq) probable disease resistance protein At5g63020 (A)	heavy metal-associated isoprenylated plant protein 46 [Quercus suber]	RecName: Full=Heavy metal-associated isoprenylated plant protein 46 {ECO:0000303|PubMed:21072340, ECO:0000303|PubMed:23368984}; Short=AtHIP46 {ECO:0000303|PubMed:21072340, ECO:0000303|PubMed:23368984}; AltName: Full=Farnesylated protein 5 {ECO:0000303|PubMed:8837031}; Short=AtFP5 {ECO:0000303|PubMed:8837031}; Flags: Precursor;	SubName: Full=Uncharacterized protein {ECO:0000313|EMBL:CCB62373.1};	--	GO:0005737,cytoplasm; GO:0046914,transition metal ion binding; GO:0046916,cellular transition metal ion homeostasis; GO:0030001,metal ion transport	--
CMHBY227113	1.55	2.24	2.29	1.98	2.33	1.5	0.93	0.63	1.18	0.7	0.85	0.74	ctg0288	715329	717719	-	CMHBY227113	--	K13420 LRR receptor-like serine/threonine-protein kinase FLS2 [EC:2.7.11.1] | (RefSeq) LRR receptor-like serine/threonine-protein kinase FLS2 (A)	putative receptor protein kinase zmpk1 [Quercus suber]	RecName: Full=Putative receptor protein kinase ZmPK1; EC=2.7.11.1; Flags: Precursor;	SubName: Full=putative receptor protein kinase ZmPK1 {ECO:0000313|RefSeq:XP_018830480.1};	--	GO:0016021,integral component of membrane; GO:0005524,ATP binding; GO:0004674,protein serine/threonine kinase activity; GO:0048544,recognition of pollen	Complement Clr-like EGF-like
CMHBY227221	0.45	0.64	0.52	0.05	0.05	0.25	0	0	0.06	0	0	0	ctg0294	180588	182657	+	CMHBY227221	--	K14564 nucleolar protein 56 | (RefSeq) uncharacterized protein LOC108225321 (A)	putative f-box protein [Quercus suber]	RecName: Full=Putative F-box protein At5g55150;	SubName: Full=Uncharacterized protein {ECO:0000313|EMBL:CDP05896.1};	--	--	--
CMHBY227459	0.9	1.17	0.75	1.26	0.77	0.33	0.17	0.37	0.19	0.04	0.07	0.11	ctg0310	388601	393576	-	CMHBY227459	--	K17098 annexin D | (RefSeq) annexin D4 (A)	g-type lectin s-receptor-like serine/threonine-protein kinase lecrk2 [Quercus suber]	RecName: Full=G-type lectin S-receptor-like serine/threonine-protein kinase LECRK2 {ECO:0000305}; Short=OsLecRK2 {ECO:0000303|PubMed:25485617}; EC=2.7.11.1 {ECO:0000305}; Flags: Precursor;	SubName: Full=BRASSINOSTEROID INSENSITIVE 1-associated receptor kinase 1, putative {ECO:0000313|EMBL:EEF48838.1}; EC=2.7.10.2 {ECO:0000313|EMBL:EEF48838.1};	--	GO:0016021,integral component of membrane; GO:0005886,plasma membrane; GO:0005524,ATP binding; GO:0030246,carbohydrate binding; GO:0004674,protein serine/threonine kinase activity; GO:0006952,defense response; GO:0006468,protein phosphorylation	PAN-like domain
CMHBY227490	1.76	0.9	1.2	1.03	1.01	1.07	0.18	0.25	0.09	0.12	0.17	0	ctg0312	146836	148182	+	CMHBY227490	--	K03262 translation initiation factor 5 | (RefSeq) probable eukaryotic translation initiation factor 5-2 (A)	eukaryotic translation initiation factor 5 [Quercus suber]	RecName: Full=Probable eukaryotic translation initiation factor 5-2; Short=eIF-5 2;	SubName: Full=probable eukaryotic translation initiation factor 5-1 {ECO:0000313|RefSeq:XP_018860284.1};	Translation initiation factor 5 (eIF-5)	GO:0005737,cytoplasm; GO:0005634,nucleus; GO:0005525,GTP binding; GO:0003743,translation initiation factor activity	eIF4-gamma/eIF5/eIF2-epsilon
CMHBY227676	7.01	7.67	8.72	9.18	7.13	7.36	2.88	2.75	2.24	1.7	4.42	2.2	ctg0324	367774	368752	+	CMHBY227676	--	--	PREDICTED: uncharacterized protein LOC103935626 [Pyrus x bretschneideri]	RecName: Full=Desiccation protectant protein Lea14 homolog;	SubName: Full=Late embryogenesis abundant protein {ECO:0000313|EMBL:AHF21584.1};	--	GO:0009269,response to desiccation	Late embryogenesis abundant protein
CMHBY228305	2.56	1.91	2.06	3	2.37	2.2	0.79	1.2	0.91	1.1	1.22	1.41	ctg0368	109420	110898	+	CMHBY228305	--	K13496 UDP-glucosyltransferase 73C [EC:2.4.1.-] | (RefSeq) UDP-glycosyltransferase 73C6-like (A)	PREDICTED: UDP-glycosyltransferase 73C6-like [Prunus mume]	RecName: Full=UDP-glycosyltransferase 73C1; EC=2.4.1.-; AltName: Full=Cytokinin-O-glucosyltransferase 1; AltName: Full=Zeatin O-glucosyltransferase 1; Short=AtZOG1;	RecName: Full=Glycosyltransferase {ECO:0000256|RuleBase:RU362057}; EC=2.4.1.- {ECO:0000256|RuleBase:RU362057};	UDP-glucuronosyl and UDP-glucosyl transferase	GO:0043231,intracellular membrane-bounded organelle; GO:0050502,cis-zeatin O-beta-D-glucosyltransferase activity; GO:0080043,quercetin 3-O-glucosyltransferase activity; GO:0080044,quercetin 7-O-glucosyltransferase activity; GO:0050403,trans-zeatin O-beta-D-glucosyltransferase activity; GO:0035251,UDP-glucosyltransferase activity; GO:0008152,metabolic process; GO:0009636,response to toxic substanc…	Protein of unknown function (DUF2484)
CMHBY228355	63.22	67.06	61.98	27.03	20.31	20.24	15.77	15.88	19.06	7.63	7.34	7.68	ctg0370	271132	271338	-	CMHBY228355	--	--	uncharacterized protein LOC110805812 [Spinacia oleracea]	--	SubName: Full=Uncharacterized protein {ECO:0000313|EMBL:KNA10139.1};	--	--	--
CMHBY228380	1.96	1.44	0.67	1	1.1	0.96	0.21	0.57	0.37	0.5	0.33	0.29	ctg0371	587900	588490	-	CMHBY228380	--	--	ferredoxin-thioredoxin reductase, variable chain [Quercus suber]	RecName: Full=Ferredoxin-thioredoxin reductase, variable chain; Short=FTR-V; AltName: Full=Ferredoxin-thioredoxin reductase subunit A; Short=FTR-A;	SubName: Full=ferredoxin-thioredoxin reductase, variable chain, chloroplastic {ECO:0000313|RefSeq:XP_018836471.1, ECO:0000313|RefSeq:XP_018836479.1};	--	GO:0009507,chloroplast; GO:0016491,oxidoreductase activity; GO:0055114,oxidation-reduction process; GO:0015979,photosynthesis	Ferredoxin thioredoxin reductase variable alpha chain
CMHBY228543	0.16	0.44	0.13	0.41	0.78	0.23	0	0.03	0	0	0	0	ctg0381	524375	535079	+	CMHBY228543	--	K10406 kinesin family member C2/C3 | (RefSeq) ankyrin-3-like (A)	nuclear factor nf-kappa-b p110 [Quercus suber]	RecName: Full=Protein ACCELERATED CELL DEATH 6 {ECO:0000303|PubMed:10488236};	SubName: Full=Uncharacterized protein {ECO:0000313|EMBL:OAY42070.1};	FOG: Ankyrin repeat	GO:0030176,integral component of endoplasmic reticulum membrane; GO:0005887,integral component of plasma membrane; GO:0016020,membrane; GO:0008219,cell death; GO:0071446,cellular response to salicylic acid stimulus; GO:0009816,defense response to bacterium, incompatible interaction; GO:1900426,positive regulation of defense response to bacterium; GO:1902290,positive regulation of defense response…	Ankyrin repeat
CMHBY229730	1.86	1.52	2.55	1.78	2.13	3.13	0.53	0.97	1.04	1.09	0.76	1.38	ctg0482	151811	152623	-	CMHBY229730	--	K10773 endonuclease III [EC:4.2.99.18] | (RefSeq) uncharacterized protein LOC111291096 isoform X1 (A)	zinc finger protein 7 [Quercus suber]	RecName: Full=Zinc finger protein 5 {ECO:0000305};	SubName: Full=Zinc finger protein {ECO:0000313|EMBL:OVA14358.1};	--	GO:0005634,nucleus; GO:0003700,DNA-binding transcription factor activity; GO:0046872,metal ion binding; GO:0044212,transcription regulatory region DNA binding; GO:0009736,cytokinin-activated signaling pathway; GO:0009873,ethylene-activated signaling pathway; GO:0009740,gibberellic acid mediated signaling pathway; GO:0048510,regulation of timing of transition from vegetative to reproductive phase;…	C2H2-type zinc finger
CMHBY229742	0.53	0.43	0.44	1.62	1.79	2.08	0.09	0.17	0.08	0.03	0.08	0.12	ctg0483	206372	209263	-	CMHBY229742	--	K01537 P-type Ca2+ transporter type 2C [EC:7.2.2.10] | (RefSeq) putative calcium-transporting ATPase 13, plasma membrane-type (A)	calcium-transporting atpase 12, plasma membrane-type [Quercus suber]	RecName: Full=Calcium-transporting ATPase 12, plasma membrane-type; EC=3.6.3.8; AltName: Full=Ca(2+)-ATPase isoform 12;	SubName: Full=putative calcium-transporting ATPase 13, plasma membrane-type {ECO:0000313|RefSeq:XP_018818588.1};	Calcium transporting ATPase	GO:0005887,integral component of plasma membrane; GO:0043231,intracellular membrane-bounded organelle; GO:0005524,ATP binding; GO:0005388,calcium-transporting ATPase activity; GO:0005516,calmodulin binding; GO:0046872,metal ion binding	haloacid dehalogenase-like hydrolase
CMHBY229912	0.16	0.08	0.08	0.71	0.55	0.72	0	0	0	0	0	0	ctg0498	339097	341463	-	CMHBY229912	--	K01728 pectate lyase [EC:4.2.2.2] | (RefSeq) pectate lyase 1-like (A)	hypothetical protein CFP56_17641 [Quercus suber]	--	SubName: Full=uncharacterized protein LOC108990394 {ECO:0000313|RefSeq:XP_018819888.1};	--	--	Protein of unknown function, DUF594
CMHBY230003	2.97	2.78	2.28	3.26	3.67	4.07	1.43	1.07	1.18	1.46	1.51	1.07	ctg0507	443585	446004	-	CMHBY230003	--	K13420 LRR receptor-like serine/threonine-protein kinase FLS2 [EC:2.7.11.1] | (RefSeq) probable LRR receptor-like serine/threonine-protein kinase At3g47570 (A)	mdis1-interacting receptor like kinase 2 [Quercus suber]	RecName: Full=Receptor-like protein 9DC3 {ECO:0000312|EMBL:AAT77550.1}; Flags: Precursor;	SubName: Full=Uncharacterized protein {ECO:0000313|EMBL:KDP30621.1};	FOG: Leucine rich repeat	GO:0016021,integral component of membrane; GO:0005886,plasma membrane; GO:0050832,defense response to fungus	Leucine Rich repeat
CMHBY230095	1.32	1.78	1.19	0.53	0.39	0.42	0.31	0.31	0.63	0.12	0.06	0.03	ctg0519	238463	239359	-	CMHBY230095	--	--	fasciclin-like arabinogalactan protein 12 [Quercus suber]	RecName: Full=Fasciclin-like arabinogalactan protein 12; Flags: Precursor;	SubName: Full=fasciclin-like arabinogalactan protein 12 {ECO:0000313|RefSeq:XP_018819458.1};	--	GO:0031225,anchored component of membrane; GO:0005886,plasma membrane; GO:0009834,plant-type secondary cell wall biogenesis	Fasciclin domain
CMHBY230283	38.17	37.49	37.71	19.69	23.45	21.58	13.41	11.94	13.22	4.33	6.27	7.83	ctg0539	299707	300393	-	CMHBY230283	--	K09286 EREBP-like factor | (RefSeq) ethylene-responsive transcription factor ERF039-like (A)	dehydration-responsive element-binding protein 3 [Quercus suber]	RecName: Full=Ethylene-responsive transcription factor TINY;	SubName: Full=ethylene-responsive transcription factor ERF037-like {ECO:0000313|RefSeq:XP_018834018.1};	--	GO:0005634,nucleus; GO:0003677,DNA binding; GO:0003700,DNA-binding transcription factor activity; GO:0006351,transcription, DNA-templated	AP2 domain
CMHBY230300	1.48	0.67	0.15	0.65	0.53	0.12	0	0	0	0	0	0	ctg0541	12288	12695	+	CMHBY230300	--	K14495 F-box protein GID2 | (RefSeq) F-box protein GID2-like (A)	F-box protein GID2 [Herrania umbratica]	RecName: Full=F-box protein GID2; AltName: Full=Protein SLEEPY 1;	SubName: Full=Uncharacterized protein {ECO:0000313|EMBL:KJB63913.1};	--	GO:0005634,nucleus; GO:0019005,SCF ubiquitin ligase complex; GO:0009740,gibberellic acid mediated signaling pathway; GO:0016567,protein ubiquitination; GO:0010162,seed dormancy process; GO:0009845,seed germination	F-box-like
CMHBY230489	0.18	0.09	0.23	0.11	0.15	0.04	0	0	0	0	0	0	ctg0563	3487	9787	+	CMHBY230489	--	K08592 sentrin-specific protease 1 [EC:3.4.22.68] | (RefSeq) putative ubiquitin-like-specific protease 1B isoform X1 (A)	zinc finger bed domain-containing protein ricesleeper 2 [Quercus suber]	RecName: Full=Putative AC transposase; AltName: Full=ORFA;	SubName: Full=NIN-like protein 2 {ECO:0000313|EMBL:ERP50161.1};	Tam3-transposase (Ac family)	GO:0003677,DNA binding; GO:0046983,protein dimerization activity; GO:0006310,DNA recombination; GO:0032196,transposition	hAT family C-terminal dimerisation region
CMHBY230603	59.74	59.85	66.96	19.79	19.34	16.49	21.64	15.86	19.92	9.46	7.11	9.12	ctg0573	356065	356622	+	CMHBY230603	--	--	late embryogenesis abundant protein [Quercus suber]	RecName: Full=Late embryogenesis abundant protein At1g64065 {ECO:0000305};	SubName: Full=Uncharacterized protein {ECO:0000313|EMBL:CAN79447.1};	--	GO:0016021,integral component of membrane	Protein of unknown function (DUF2970)
CMHBY230672	8.57	5.98	7.93	5.87	7.4	6.96	4.13	3.09	3.15	1.75	1.97	1.2	ctg0580	124931	126502	+	CMHBY230672	--	K16818 phospholipase A1 [EC:3.1.1.32] | (RefSeq) hypothetical protein (A)	phospholipase a1-igamma2, chloroplastic [Quercus suber]	RecName: Full=Phospholipase A1-Igamma1, chloroplastic; EC=3.1.1.-; Flags: Precursor;	SubName: Full=Uncharacterized protein {ECO:0000313|EMBL:KDP38020.1};	Predicted lipase	GO:0009507,chloroplast; GO:0047714,galactolipase activity; GO:0008970,phospholipase A1 activity; GO:0004806,triglyceride lipase activity; GO:0016042,lipid catabolic process	Lipase (class 3)
CMHBY230676	2.45	2.22	1.72	1.69	2.39	1.8	0.91	1.39	0.53	0.42	0.58	0.38	ctg0580	158535	160106	+	CMHBY230676	--	K16818 phospholipase A1 [EC:3.1.1.32] | (RefSeq) phospholipase A(1) DAD1, chloroplastic-like (A)	phospholipase a1-igamma2, chloroplastic [Quercus suber]	RecName: Full=Phospholipase A1-Igamma1, chloroplastic; EC=3.1.1.-; Flags: Precursor;	SubName: Full=Uncharacterized protein {ECO:0000313|EMBL:KDP38020.1};	Predicted lipase	GO:0009507,chloroplast; GO:0047714,galactolipase activity; GO:0008970,phospholipase A1 activity; GO:0004806,triglyceride lipase activity; GO:0016042,lipid catabolic process	PGAP1-like protein
CMHBY230809	10.69	10	9.86	14.36	13.51	13.1	4.16	4	4.19	2.3	3.21	2.37	ctg0593	264159	267023	-	CMHBY230809	--	K19613 leucine-rich repeat protein SHOC2 | (RefSeq) receptor-like protein 35 (A)	receptor like protein 30-like [Hevea brasiliensis]	RecName: Full=Receptor like protein 6 {ECO:0000303|PubMed:18434605}; Short=AtRLP6 {ECO:0000303|PubMed:18434605}; Flags: Precursor;	SubName: Full=Uncharacterized protein {ECO:0000313|EMBL:CAN66864.1};	FOG: Leucine rich repeat	GO:0016021,integral component of membrane; GO:0016020,membrane	Leucine-rich repeat
CMHBY231196	1.46	2.48	1.69	1.64	1.16	1.17	0.29	0.42	0.18	0.09	0.49	0.28	ctg0635	61753	65521	-	CMHBY231196	--	K00103 L-gulonolactone oxidase [EC:1.1.3.8] | (RefSeq) probable L-gulonolactone oxidase 6 (A)	putative ring-h2 finger protein atl21a [Quercus suber]	RecName: Full=Putative RING-H2 finger protein ATL21A; EC=2.3.2.27 {ECO:0000305}; AltName: Full=RING-type E3 ubiquitin transferase ATL21A {ECO:0000305}; Flags: Precursor;	SubName: Full=Uncharacterized protein {ECO:0000313|EMBL:OAY30265.1};	--	GO:0016021,integral component of membrane; GO:0046872,metal ion binding; GO:0030247,polysaccharide binding; GO:0061630,ubiquitin protein ligase activity; GO:0043161,proteasome-mediated ubiquitin-dependent protein catabolic process	Wall-associated receptor kinase galacturonan-binding
CMHBY231478	0.59	0.45	0.94	0.21	0.2	0.4	0.11	0.15	0.25	0.02	0.05	0	ctg0668	6597	7703	-	CMHBY231478	--	--	hypothetical protein CRG98_047790 [Punica granatum]	--	SubName: Full=Uncharacterized protein {ECO:0000313|EMBL:PKI31819.1};	--	--	Caulimovirus viroplasmin
CMHBY231695	21.52	22.46	24.4	21.83	20.29	21.02	7.53	9.57	8.85	9.46	10.25	8.07	ctg0703	32292	32843	-	CMHBY231695	--	--	isoform 3 of protein shoot gravitropism 5 [Quercus suber]	RecName: Full=Protein SHOOT GRAVITROPISM 5; AltName: Full=Protein indeterminate-domain 15 {ECO:0000303|PubMed:16784536}; Short=AtIDD15;	SubName: Full=Putative nucleic acid binding protein {ECO:0000313|EMBL:OMO71642.1};	--	GO:0005634,nucleus; GO:0003677,DNA binding; GO:0003700,DNA-binding transcription factor activity; GO:0046872,metal ion binding; GO:0010031,circumnutation; GO:0009590,detection of gravity; GO:0048444,floral organ morphogenesis; GO:0009630,gravitropism; GO:0009965,leaf morphogenesis; GO:0009959,negative gravitropism; GO:0010601,positive regulation of auxin biosynthetic process; GO:2000012,regulatio…	--
CMHBY231924	0.64	0.8	0.97	0.39	0.29	0.34	0.07	0.37	0.07	0.12	0.08	0.05	ctg0739	23529	24911	-	CMHBY231924	--	K13264 isoflavone 7-O-glucoside-6''-O-malonyltransferase [EC:2.3.1.115] | (RefSeq) phenolic glucoside malonyltransferase 1-like (A)	malonyl-coa:anthocyanidin 5-o-glucoside-6''-o-malonyltransferase [Quercus suber]	RecName: Full=Phenolic glucoside malonyltransferase 1; EC=2.3.1.-;	SubName: Full=phenolic glucoside malonyltransferase 1-like {ECO:0000313|RefSeq:XP_018857177.1};	--	GO:0005829,cytosol; GO:0050736,O-malonyltransferase activity; GO:0009636,response to toxic substance	Transferase family
CMHBY232143	2.09	2.37	2.11	1.33	1.35	1.63	0.66	1.12	1.01	0.82	0.72	0.58	ctg0784	59041	60441	-	CMHBY232143	--	K13495 cis-zeatin O-glucosyltransferase [EC:2.4.1.215] | (RefSeq) zeatin O-glucosyltransferase-like (A)	zeatin o-glucosyltransferase [Quercus suber]	RecName: Full=Zeatin O-glucosyltransferase; EC=2.4.1.203; AltName: Full=Trans-zeatin O-beta-D-glucosyltransferase;	SubName: Full=zeatin O-glucosyltransferase-like {ECO:0000313|RefSeq:XP_018855827.1};	UDP-glucuronosyl and UDP-glucosyl transferase	GO:0050403,trans-zeatin O-beta-D-glucosyltransferase activity; GO:0050404,zeatin O-beta-D-xylosyltransferase activity; GO:0009690,cytokinin metabolic process; GO:0048439,flower morphogenesis; GO:0009965,leaf morphogenesis; GO:0045926,negative regulation of growth; GO:0006486,protein glycosylation; GO:0010380,regulation of chlorophyll biosynthetic process; GO:0010083,regulation of vegetative meris…	UDP-glucoronosyl and UDP-glucosyl transferase
CMHBY232161	220.97	223.69	205.52	36.89	38.16	36.71	92.16	97.49	93.15	16.09	14.96	16.29	ctg0789	7256	8132	+	CMHBY232161	--	K06699 proteasome activator subunit 4 | (RefSeq) hypothetical protein (A)	polygalacturonase-1 non-catalytic subunit beta [Quercus suber]	RecName: Full=Polygalacturonase-1 non-catalytic subunit beta; AltName: Full=AroGP1; AltName: Full=Polygalacturonase converter; Short=PG converter; Flags: Precursor;	SubName: Full=polygalacturonase 1 beta-like protein 3 {ECO:0000313|RefSeq:XP_018851416.1};	--	GO:0048046,apoplast; GO:0005618,cell wall; GO:0071555,cell wall organization; GO:0009835,fruit ripening	BURP domain
CMHBY232670	4.23	5.45	3.54	2.59	2.38	2.15	2.17	1.93	1.73	0.97	1.61	0.47	ctg0893	38345	38869	-	CMHBY232670	--	--	hypothetical protein CFP56_57377 [Quercus suber]	--	SubName: Full=Uncharacterized protein {ECO:0000313|EMBL:EXC16218.1};	--	--	Senescence regulator
CMHBY232965	1.02	0.63	0.78	0.26	0.22	0.32	0.14	0.11	0.19	0.03	0.09	0.04	ctg0948	6497	8748	-	CMHBY232965	--	K13428 LRR receptor-like serine/threonine-protein kinase EFR [EC:2.7.11.1] | (RefSeq) LRR receptor-like serine/threonine-protein kinase EFR (A)	hypothetical protein CUMW_128350, partial [Citrus unshiu]	RecName: Full=LRR receptor-like serine/threonine-protein kinase EFR; EC=2.7.11.1; AltName: Full=Elongation factor Tu receptor; Short=EF-Tu receptor; Flags: Precursor;	SubName: Full=Uncharacterized protein {ECO:0000313|EMBL:GAY50652.1}; Flags: Fragment;	--	GO:0012505,endomembrane system; GO:0016021,integral component of membrane; GO:0005886,plasma membrane; GO:0005524,ATP binding; GO:0004674,protein serine/threonine kinase activity; GO:0019199,transmembrane receptor protein kinase activity; GO:0010204,defense response signaling pathway, resistance gene-independent; GO:0016045,detection of bacterium; GO:0002764,immune response-regulating signaling p…	Leucine Rich repeat
CMHBY233004	0.57	0.39	0.54	0.28	0.2	0.22	0	0.03	0.18	0.03	0	0.02	ctg0960	11680	12851	-	CMHBY233004	--	--	hypothetical protein CFP56_19725 [Quercus suber]	--	SubName: Full=uncharacterized protein LOC108999271 isoform X2 {ECO:0000313|RefSeq:XP_018831686.1};	--	--	--
CMHBY233275	0.73	1.23	0.57	0.12	0.19	0.21	0	0	0	0	0	0	ctg1030	74269	76740	+	CMHBY233275	--	K15078 structure-specific endonuclease subunit SLX1 [EC:3.6.1.-] | (RefSeq) putative disease resistance protein RGA3 (A)	putative disease resistance protein rga1 [Quercus suber]	RecName: Full=Putative disease resistance protein RGA1; AltName: Full=RGA3-blb;	SubName: Full=NB-ARC domain-containing disease resistance protein {ECO:0000313|EMBL:JAV45419.1};	Apoptotic ATPase	GO:0043531,ADP binding; GO:0005524,ATP binding; GO:0006952,defense response	Rx N-terminal domain
CMHBY233851	1.2	1.33	1.47	1.67	1.7	1.99	0.66	0.36	0.75	0.73	1	0.81	ctg1219	9879	11597	-	CMHBY233851	--	K15078 structure-specific endonuclease subunit SLX1 [EC:3.6.1.-] | (RefSeq) putative disease resistance protein RGA3 (A)	putative disease resistance rpp13-like protein 1 [Quercus suber]	RecName: Full=Putative disease resistance RPP13-like protein 1;	SubName: Full=Uncharacterized protein {ECO:0000313|EnsemblPlants:PGSC0003DMT400033636};	Apoptotic ATPase	GO:0005886,plasma membrane; GO:0043531,ADP binding; GO:0005524,ATP binding; GO:0009626,plant-type hypersensitive response; GO:0007165,signal transduction	Leucine Rich repeats (2 copies)
CMHBY234208	0.13	0.24	0.07	0.17	0.07	0.2	0	0.02	0	0.03	0	0.01	ctg1347	61881	64957	+	CMHBY234208	--	K13457 disease resistance protein RPM1 | (RefSeq) disease resistance protein RPM1 (A)	putative disease resistance protein [Quercus suber]	RecName: Full=Disease resistance protein RPP13; AltName: Full=Resistance to Peronospora parasitica protein 13;	SubName: Full=Uncharacterized protein {ECO:0000313|EMBL:KCW45557.1}; Flags: Fragment;	Apoptotic ATPase	GO:0005737,cytoplasm; GO:0005886,plasma membrane; GO:0043531,ADP binding; GO:0005524,ATP binding; GO:0009814,defense response, incompatible interaction; GO:0009626,plant-type hypersensitive response; GO:0007165,signal transduction	Leucine Rich repeats (2 copies)
CMHBY234423	1.52	1.58	1.89	1.99	2.46	1.96	0.38	0.31	0.48	0.2	0.11	0.06	ctg1418	30604	33648	-	CMHBY234423	--	K01537 P-type Ca2+ transporter type 2C [EC:7.2.2.10] | (RefSeq) putative calcium-transporting ATPase 13, plasma membrane-type (A)	putative calcium-transporting atpase 13, plasma membrane-type [Quercus suber]	RecName: Full=Calcium-transporting ATPase 12, plasma membrane-type; EC=3.6.3.8; AltName: Full=Ca(2+)-ATPase isoform 12;	SubName: Full=putative calcium-transporting ATPase 13, plasma membrane-type {ECO:0000313|RefSeq:XP_018818588.1};	Calcium transporting ATPase	GO:0005887,integral component of plasma membrane; GO:0043231,intracellular membrane-bounded organelle; GO:0005524,ATP binding; GO:0005388,calcium-transporting ATPase activity; GO:0005516,calmodulin binding; GO:0046872,metal ion binding	haloacid dehalogenase-like hydrolase
CMHBY234484	0.85	0.48	1.08	0.21	0.24	0.17	0	0	0	0	0	0	ctg1453	26096	26662	-	CMHBY234484	--	K15078 structure-specific endonuclease subunit SLX1 [EC:3.6.1.-] | (RefSeq) putative disease resistance protein RGA3 (A)	putative disease resistance protein rga3 [Quercus suber]	RecName: Full=Putative disease resistance protein RGA4; AltName: Full=RGA4-blb;	SubName: Full=Cc-nbs-lrr resistance protein, putative {ECO:0000313|EMBL:EOY27014.1};	Apoptotic ATPase	GO:0043531,ADP binding; GO:0005524,ATP binding; GO:0006952,defense response	Nucleopolyhedrovirus P10 protein
