# Supplementary material for: Integrated transcriptome, metabolome and phytohormone analysis reveals developmental differences between the first and secondary flowering in Castanea mollissima
Source: Front Plant Sci. 2023 Mar 16;14:1145418. doi: 10.3389/fpls.2023.1145418 (PMC10060901; doi:10.3389/fpls.2023.1145418)
Supplement: Supplementary file 5 [file Table_4.xlsx]

## Sheet: Sheet1
Supplementary table 4
Differential metabolite upregulation and downregulation of the top 10 metabolites in FMaM_vs_SMaM.
Index	Formula	Compounds	Class I	Class II	CAS	Level	FMaM-1	FMaM-2	FMaM-3	SMa-1	SMaM-2	SMaM-3	VIP	Fold_Change	Log2FC	Type
Cmsn000894	C14H18O11	7-O-Galloyl-D-sedoheptulose	Tannins	Tannin	-	A	9	9	9	214480	237290	209600	1.15264	24495.2	14.5802	up
pme0181	C7H11N3O2	3-Methyl-L-Histidine	Amino acids and derivatives	Amino acids and derivatives	368-16-1	B	9	9	9	28070	43271	49561	1.15172	4477.85	12.1286	up
pmn001548	C33H34O23	2-O-Trigalloyl-glucose-glucose	Tannins	Tannin	-	A	9	9	9	37845	35763	46736	1.15248	4457.19	12.1219	up
mws1014	C10H8O5	Fraxetin (7,8-Dihydroxy-6-methoxycoumarin)	Lignans and Coumarins	Coumarins	574-84-5	B	9	9	9	29972	25593	25916	1.15259	3017.81	11.5593	up
Smjp002269	C18H17NO5	N-[3-(4-Hydroxyphenyl)acryloyl]-L-tyrosine	Amino acids and derivatives	Amino acids and derivatives	77201-66-2	B	9	9	9	23663	28587	25715	1.15256	2887.59	11.4957	up
pmp000444	C30H46O5	27,28-Dicarboxyl ursolic acid	Terpenoids	Triterpene	-	B	9	9	9	21519	25254	20985	1.15254	2509.56	11.2932	up
pmb0489	C19H28N2O7	N-Glucosyl-p-coumaroylputrescine	Alkaloids	Phenolamine	-	B	9	9	9	22568	20036	20732	1.15264	2345.78	11.1959	up
pmn001539	C48H36O30	3-O-Digalloyl-1,2,4,6-O-tetragalloyl-D-glucose	Tannins	Tannin	-	B	9	9	9	18079	14977	24673	1.15188	2138.11	11.0621	up
Hmln003529	C18H26O10	Benzyl β-primeveroside	Others	Others	130622-31-0	B	9	9	9	12463	21170	11847	1.15119	1684.44	10.7181	up
pmn001521	C20H22O11	3-Hydroxy-5-Methylphenol-1-O-(6'-Galloyl)Glucoside	Phenolic acids	Phenolic acids	-	B	9	9	9	16102	15521	12186	1.15235	1622.56	10.6641	up
pmb0128	C13H24O2	δ-Tridecalactone	Lipids	Glycerol ester	7370-92-5	B	11796	11628	8938.9	9	9	9	1.15229	0.000834289	-10.2272	down
pmb2961	C25H25O14+	Peonidin-3-O-(6''-O-malonyl)glucoside	Flavonoids	Anthocyanins	-	B	11210	9353.8	12060	9	9	9	1.15244	0.000827617	-10.2387	down
ML10198895	C3H7NO2	N-Methylglycine	Amino acids and derivatives	Amino acids and derivatives	107-97-1	B	8619.2	13709	12272	9	9	9	1.15179	0.000780342	-10.3236	down
pmb1562	C21H34O4	1-Stearidonoyl-Glycerol	Lipids	Glycerol ester	-	B	11358	13237	11007	9	9	9	1.15252	0.000758384	-10.3648	down
pmp000087	C13H16O6	2-Feruloyl-sn-glycerol	Phenolic acids	Phenolic acids	-	B	9774.6	18571	23002	9	9	9	1.14998	0.000525828	-10.8931	down
pmn001591	C30H48O5	Rutundic acid	Terpenoids	Triterpene	20137-37-5	A	21914	22380	20119	9	9	9	1.15263	0.00041917	-11.2202	down
mws1505	C17H16O4	Phenethyl caffeate	Phenolic acids	Phenolic acids	104594-70-9	B	35713	23940	26915	9	9	9	1.15219	0.000311894	-11.6467	down
Lmbn014696	C20H30O2	Pimaric acid	Terpenoids	Ditepenoids	127-27-5	B	36162	39532	46729	9	9	9	1.15251	0.000220547	-12.1466	down
pmb3072	C22H26O12	3-O-p-Coumaroylshikimic acid-O-glucoside	Phenolic acids	Phenolic acids	-	B	52924	51754	53255	9	9	9	1.15268	0.000170959	-12.5141	down
pmb2855	C11H20N2O8	L-Glutamine-O-glycoside	Amino acids and derivatives	Amino acids and derivatives	-	B	130130	88099	164700	9	9	9	1.15187	7.05092e-05	-13.7918	down
