# Supplementary material for: Integrated transcriptome, metabolome and phytohormone analysis reveals developmental differences between the first and secondary flowering in Castanea mollissima
Source: Front Plant Sci. 2023 Mar 16;14:1145418. doi: 10.3389/fpls.2023.1145418 (PMC10060901; doi:10.3389/fpls.2023.1145418)
Supplement: Supplementary file 6 [file Table_5.xlsx]

## Sheet: Sheet1
Supplementary table 5
Analysis of the content and annotation of 59 co-upregulated metabolites
Index	Q1 (Da)	Q3 (Da)	Molecular Weight (Da)	Formula	Ionization model	Compounds	Class I	Class II	CAS	Level	FMiF-1	FMiF-2	FMiF-3	FMaM-1	FMaM-2	FMaM-3	SMiF-1	SMiF-2	SMiF-3	SMaM-1	SMaM-2	SMaM-3	cpd_ID	kegg_map
pme2292	89.11	72.08	88.1	C4H12N2	[M+H]+	Putrescine	Alkaloids	Phenolamine	110-60-1	B	1059500	1076200	984630	778740	809350	941900	2837500	3048400	3332100	3745700	3221600	3957900	C00134	ko00330,ko00472,ko00480,ko00960,ko01100,ko01110,ko02010
pme0010	106	60	105.043	C3H7NO3	[M+H]+	L-Serine	Amino acids and derivatives	Amino acids and derivatives	56-45-1	B	2405700	1862800	2026900	2466900	2159300	2426100	4779900	4706400	5636900	5094500	4827100	5743400	C00065	ko00260,ko00261,ko00270,ko00460,ko00600,ko00630,ko00920,ko00970,ko01100,ko01110,ko01200,ko01230,ko02010
pme2433	106.09	88	105.079	C4H11NO2	[M+H]+	Diethanolamine	Alkaloids	Alkaloids	111-42-2	B	119050	124120	104940	118680	122780	142940	303310	329280	329960	293750	315610	301150	C06772	ko00564
pme0120	118.09	101	117.079	C5H11NO2	[M+H]+	5-Aminovaleric acid	Amino acids and derivatives	Amino acids and derivatives	660-88-8	A	15564	16750	18330	18132	19736	15026	62453	72017	66691	57045	53142	53433	C00431	ko00310,ko00330,ko01100
pmb0069	122	105	121.053	C7H7NO	[M+H]+	Benzamide	Phenolic acids	Phenolic acids	55-21-0	B	19563	16800	18809	23762	30579	36725	55043	83163	96274	1773700	963240	595010	C09815	--
mws0491	122.1	105	121.089	C8H11N	[M+H]+	Phenethylamine	Alkaloids	Alkaloids	64-04-0	B	134930	134060	127160	186090	217200	243320	432070	666700	874400	11707000	7336900	4512200	C05332	ko00360,ko01100
pme2693	131.12	114.09	130.111	C6H14N2O	[M+H]+	N-Acetylputrescine	Alkaloids	Phenolamine	18233-70-0	B	100030	99744	94429	111570	128460	120850	268850	253930	270010	259100	236140	280170	C02714	ko00330,ko01100
pmb0501	131.13	114.1	130.122	C5H14N4	[M+H]+	Agmatine	Alkaloids	Phenolamine	306-60-5	B	92674	95034	99549	128450	114960	108860	270670	263510	262820	283930	267180	301350	C00179	ko00330,ko01100
pmb0142	165.1	95.2	164.047	C9H8O3	[M+H]+	Caffeic aldehyde	Phenolic acids	Phenolic acids	141632-15-7	B	71412	64936	77090	62629	69265	68369	695760	781710	778330	1097500	1046500	959800	C10945	ko00940,ko01110
Cmyp007180	181.12	107.09	180.115	C11H16O2	[M+H]+	Dihydroactinidiolide	Others	Others	17092-92-1	B	283240	275970	278230	250320	260180	241180	611310	589560	581800	730090	722260	637750	--	--
mws1639	223.06	190	222.053	C11H10O5	[M+H]+	Isofraxidin	Lignans and Coumarins	Coumarins	486-21-5	B	6702.3	9617.5	5530.8	14882	12989	12548	24730	18845	14041	41826	25820	34082	C17480	--
mws0520	224.09	136	223.084	C11H13NO4	[M+H]+	N-Acetyl-L-tyrosine	Amino acids and derivatives	Amino acids and derivatives	537-55-3	B	226600	228510	219750	178000	160100	147230	719180	749710	756940	547830	562680	522370	--	--
pmb0962	235.1	118.3	234.158	C10H22N2O4	[M+H]+	L-Lysine-Butanoic Acid	Amino acids and derivatives	Amino acids and derivatives	80407-71-2	B	5290	6528.7	4533.2	13368	11211	16174	86867	65164	53887	72412	77826	50208	--	--
pmn001687	295.05	163.04	296.053	C13H12O8	[M-H]-	Cis-Coutaric acid	Phenolic acids	Phenolic acids	67920-37-0	A	1738700	1783000	1858200	1079400	1194600	1060600	4120000	3924300	3702300	3030100	3264000	3227400	--	--
pme2246	301	185.02	302.006	C14H6O8	[M-H]-	Ellagic acid	Tannins	Tannin	476-66-4	A	8420900	7538800	6617600	6235800	6777300	6143200	14333000	16173000	16986000	16084000	14881000	15569000	C10788	--
mws0049	307.08	139	306.074	C15H14O7	[M+H]+	Gallocatechin	Flavonoids	Flavanols	970-73-0	B	833900	818620	832520	11258000	11802000	10021000	10037000	13329000	10693000	42627000	43087000	42719000	C12127	ko00941,ko01110
Cmzp002057	315.12	255.1	314.1	C14H18O8	[M+H]+	6-O-Acetylarbutin	Phenolic acids	Phenolic acids	10338-88-2	B	9	9	9	9	9	9	8011.1	8167.7	9712.2	7630.8	7259	10520	--	--
mws0032	319.04	153	318.038	C15H10O8	[M+H]+	Myricetin	Flavonoids	Flavonols	529-44-2	B	9432.2	11067	9172.7	209810	271250	280250	54327	60818	58402	644430	575640	576170	C10107	ko00941,ko00944,ko01110
Zmhn005413	335.04	183.03	336.048	C15H12O9	[M-H]-	p-Dimeric galloyl methyl ester	Phenolic acids	Phenolic acids	-	A	11180000	9804200	9965400	9285400	7664700	7279600	33755000	35738000	28268000	20243000	18295000	19446000	--	--
pmn001519	335.04	124	336.048	C15H12O9	[M-H]-	Galloyl Methyl gallate	Tannins	Tannin	-	A	1826300	2082100	1999600	1764700	1803200	1567800	7235900	8184700	7808400	4157100	3509100	3695500	--	--
Cmsn000894	361.08	211.03	362.084	C14H18O11	[M-H]-	7-O-Galloyl-D-sedoheptulose	Tannins	Tannin	-	A	9	9	9	9	9	9	183690	159220	141020	214480	237290	209600	--	--
HJN012	377.16	329.14	378.168	C20H26O7	[M-H]-	4,7,9,9'-Tetrahydroxy-3,3'-dimethoxy-8-O-4'-neolignan	Others	Others	-	B	31383	34803	29319	101760	114670	100340	560750	468540	504170	348060	318090	373560	--	--
pmb0489	397.2	147.04	396.19	C19H28N2O7	[M+H]+	N-Glucosyl-p-coumaroylputrescine	Alkaloids	Phenolamine	-	B	6073.7	4302.3	7338	9	9	9	27046	18540	25008	22568	20036	20732	--	--
Zmhn003030	431.14	307.08	432.143	C22H24O9	[M-H]-	4-O-(6'-O-Glucosyl-p-coumaroyl)-4-hydroxybenzyl alcohol	Phenolic acids	Phenolic acids	-	B	4186.3	2700.9	2320.6	9	9	9	9243.3	8480.9	10382	4243.7	3834.5	6563.8	--	--
Lmsn002494	433.04	301	434.049	C19H14O12	[M-H]-	Ellagic acid-4-O-Xyloside	Tannins	Tannin	139163-18-1	B	1366300	1177200	1537500	514330	599050	671130	4194100	4214800	4302400	4313000	3768200	5186300	--	--
HJN055	435.13	273.08	436.136	C21H24O10	[M-H]-	Dihydrocharcone-4'-O-glucoside	Flavonoids	Chalcones	-	A	160150	160170	173960	248980	211630	247790	459100	483960	445350	660470	771430	712260	--	--
mws2118	435.13	166.7	436.137	C21H24O10	[M-H]-	Phloretin-2'-O-glucoside (Phlorizin)	Flavonoids	Chalcones	60-81-1	A	1687000	1910300	1493300	2693800	2924800	2622000	3213000	3686000	3553500	7213900	6640700	6575400	C01604	ko00941,ko01110
Lmfn004093	435.13	315.09	436.137	C21H24O10	[M-H]-	Phloretin-4'-O-glucoside (Trilobatin)	Flavonoids	Chalcones	4192-90-9	A	624410	626960	544250	799570	1026400	964410	2038800	2116300	2423900	2227300	2335700	2448200	--	--
Lmhn004960	441.08	289.07	442.09	C22H18O10	[M-H]-	7-O-Galloyltricetiflavan	Flavonoids	Flavanols	-	B	1262800	1106000	1349400	3236100	3194500	3351000	3763000	3893400	4344200	8196000	9157200	8665100	--	--
Lmyn004187	453.01	301	454.017	C21H10O12	[M-H]-	Flavogallonic Acid Dilactone	Phenolic acids	Phenolic acids	103744-88-3	B	287870	296240	285880	234710	265520	296240	997720	1040600	1202600	1143800	1047800	1087000	--	--
Wmhn001495	483.08	169.01	484.077	C20H20O14	[M-H]-	1,4-Di-O-Galloyl-D-glucose*	Tannins	Tannin	-	B	2618200	2198300	2520400	2446300	2564900	2519300	6280400	5888400	7237300	5373200	5423900	5374100	--	--
Lmgp004829	493.13	331.08	492.127	C23H24O12	[M+H]+	5,7,4'-Trihydroxy-6,8-dimethoxyisoflavone-7-O-galactoside	Flavonoids	Isoflavones	-	A	12754	9874	7479.6	76764	84166	87804	84596	105120	82969	642030	738360	746990	--	--
pmb0736	493.13	331.08	492.127	C23H24O12	[M+H]+	Tricin-7-O-Glucoside	Flavonoids	Flavonoid	32769-01-0	B	13996	18880	9856.4	89919	81841	95360	102530	104150	85389	676590	732310	736960	--	--
Hmgp002238	493.14	331.08	492.128	C23H24O12	[M+H]+	Jaceosidin-7-O-Glucoside	Flavonoids	Flavonoid	25474-11-7	A	14639	35627	13000	79539	100630	91888	87807	111770	72047	724280	693660	736550	--	--
Zmhn003297	495.08	343.07	496.085	C21H20O14	[M-H]-	3-O-Digalloyl quinic acid	Phenolic acids	Phenolic acids	-	B	101570	100610	100710	79164	80270	86342	530590	431140	534860	253630	312430	323780	--	--
Xmbn007315	505.3	343.16	506.215	C26H34O10	[M-H]-	Chestnutlignansoide	Lignans and Coumarins	Lignans	-	B	43401	40238	40636	112470	137870	120260	181240	210270	175870	410740	355860	344260	--	--
pme3227	579.17	433	578.164	C27H30O14	[M+H]+	Vitexin-2''-O-rhamnoside	Flavonoids	Flavonoid carbonoside	64820-99-1	A	25051	23567	24621	9790.2	19296	19288	55895	58138	37821	35185	34691	37927	C12628	ko00944
Lmfp005436	587.1	303.09	586.096	C27H22O15	[M+H]+	Quercetin-3-O-(2''-Galloyl)Arabinoside	Flavonoids	Flavonols	-	B	1782	1635.1	1780	3597.6	3424.6	2653.9	16167	17092	20934	17250	19227	16201	--	--
Lmfn004769	585.09	301.03	586.096	C27H22O15	[M-H]-	Quercetin-3-O-(4''-O-galloyl)arabinoside	Flavonoids	Flavonols	-	A	9	9	9	9	9	9	5856.9	7540.1	5283.5	10616	11152	11002	--	--
Zmxn004029	585.23	195.07	586.241	C31H38O11	[M-H]-	7,8-Dihydro-Buddlenol B(erythro)	Lignans and Coumarins	Lignans	-	A	56939	56835	72050	64487	78040	70644	165940	156760	132080	145190	132110	164020	--	--
pmn001547	589.12	437.1	590.127	C27H26O15	[M-H]-	3-Hydroxy-5-Methylphenol-1-O-(6'-Digalloyl)Glucoside	Phenolic acids	Phenolic acids	-	B	35071	34115	46676	15080	10787	12045	96757	59725	80551	54460	56891	46249	--	--
Lmhn005475	593.09	289.07	594.101	C29H22O14	[M-H]-	7,4'-Di-O-galloyltricetiflavan	Flavonoids	Flavanols	-	B	6737.2	7909.3	7387.6	18636	5600.5	12489	19761	23502	27275	56138	57635	37044	--	--
pme1773	595.17	287.06	595.166	C27H31O15+	[M]+	Cyanidin-3-O-rutinoside (Keracyanin)	Flavonoids	Anthocyanins	28338-59-2	B	46366	55258	44531	200640	294590	252620	666950	698220	676540	2563100	2802000	2775000	C08620	ko00942
pme1793	595.17	271.06	595.166	C27H31O15+	[M]+	Pelargonidin-3,5-O-diglucoside	Flavonoids	Anthocyanins	17334-58-6	B	9	9	9	12085	17213	14896	25087	18896	21316	141570	119190	143340	C08725	ko00942
pme1777	611.16	287.06	611.161	C27H31O16+	[M]+	Cyanidin-3,5-O-diglucoside (Cyanin)	Flavonoids	Anthocyanins	2611-67-8	B	14767	16169	16865	188210	213690	201560	152140	170970	142700	1030900	1078700	968940	C08639	ko00942
Zmcp002924	611.16	287.05	611.161	C27H31O16+	[M]+	Cyanidin-3-O-(2''-O-glucosyl)glucoside	Flavonoids	Anthocyanins	38820-68-7	B	9	9	9	34644	50050	60628	25640	25497	15664	161080	138730	148190	C16306	ko00942
Smsp001640	611.16	317.07	611.161	C27H31O16+	[M]+	Petunidin-3-O-glucoside-5-O-arabinoside	Flavonoids	Anthocyanins	-	B	9156.7	4560.5	8644.6	128450	135580	136730	79772	118840	81690	599360	575980	684920	--	--
Zmmp002642	625.16	287.06	625.155	C31H29O14+	[M]+	Cyanidin-3-O-(6''-O-feruloyl)glucoside	Flavonoids	Anthocyanins	-	B	9	9	9	7689.6	10212	6630.7	2716.4	3812.6	4273.7	37428	19853	20849	--	--
pmn001533	645.13	169	646.138	C26H30O19	[M-H]-	2-O-Di-gallic acyl-Glucoside-Glucoside	Tannins	Tannin	-	A	71282	88330	70473	44119	47761	47837	188570	246540	295090	143160	144940	182950	--	--
Hmdp001794	769.09	303.05	768.118	C35H28O20	[M+H]+	Quercetin-3-O-(2'',3''-digalloyl)-glucoside	Flavonoids	Flavonols	-	B	919400	1159600	829730	450110	481280	483100	3397700	2546900	2810300	1602500	1256600	1330400	--	--
pmn001534	787.1	617.08	788.107	C34H28O22	[M-H]-	1,2,3,6-Tetra-O-Galloyl-D-Glucose	Tannins	Tannin	79886-50-3	A	2495700	2546600	2635700	4045700	3782500	3544500	9767300	11534000	11181000	10010000	8912600	10156000	C04516	--
pmn001535	787.1	465.1	788.107	C34H28O22	[M-H]-	1,3,4,6-Tetra-O-Galloyl-D-Glucose	Tannins	Tannin	-	A	954350	928180	939800	1339100	1532000	1313600	4523600	4849200	4870500	3377100	3300300	3114600	--	--
pmn001548	797.14	645.1	798.149	C33H34O23	[M-H]-	2-O-Trigalloyl-glucose-glucose	Tannins	Tannin	-	A	9640.2	8973.5	12420	9	9	9	90629	86335	108990	37845	35763	46736	--	--
Lmmp002068	883.21	593.13	882.201	C45H38O19	[M+H]+	Gallocatechin-catechin-catechin	Tannins	Proanthocyanidins	-	B	27658	24592	22075	54854	62547	65478	166550	193870	180610	553480	585100	527120	--	--
Cmhn001611	935.09	633.08	936.086	C41H28O26	[M-H]-	Casuarictin	Tannins	Tannin	79786-00-8	A	278090	329460	343700	450450	383590	441960	1200500	1363300	1165600	962950	902210	1096100	C10212	--
Lmsn001955	935.08	301	936.087	C41H28O26	[M-H]-	Casuarinin	Tannins	Tannin	79786-01-9	A	57437	67089	74496	103380	75489	89239	199840	137840	193810	156810	224860	287650	C10213	--
pmf0426	939.11	769.09	940.118	C41H32O26	[M-H]-	1,2,3,4,6-Penta-O-Galloyl-D-Glucose	Tannins	Tannin	14937-32-7	A	96013	70906	82859	114150	147530	142970	606690	579130	761120	518040	441160	370540	C04576	--
Lmpp003705	1019.22	731.16	1018.22	C52H42O22	[M+H]+	Procyanidin C1 3'-O-gallate	Tannins	Proanthocyanidins	-	B	9	9	9	6356.7	3654	5806	16390	14528	18744	21470	10203	18867	--	--
pmn001539	1091.12	787.1	1092.13	C48H36O30	[M-H]-	3-O-Digalloyl-1,2,4,6-O-tetragalloyl-D-glucose	Tannins	Tannin	-	B	9	9	9	9	9	9	38412	52854	63290	18079	14977	24673	--	--
