# Supplementary material for: Integrated transcriptome, metabolome and phytohormone analysis reveals developmental differences between the first and secondary flowering in Castanea mollissima
Source: Front Plant Sci. 2023 Mar 16;14:1145418. doi: 10.3389/fpls.2023.1145418 (PMC10060901; doi:10.3389/fpls.2023.1145418)
Supplement: Supplementary file 7 [file Table_6.xlsx]

## Sheet: Sheet1
Supplementary table 6
Content and annotation analysis of 149 co-regulated metabolites
Index	Index	Q1 (Da)	Q3 (Da)	Molecular Weight (Da)	Formula	Ionization model	Compounds	Class I	Class II	CAS	Level	FMiF-1	FMiF-2	FMiF-3	FMiM-1	FMiM-2	FMiM-3	FMaM-1	FMaM-2	FMaM-3	SMiF-1	SMiF-2	SMiF-3	SMaM-1	SMaM-2	SMaM-3	cpd_ID	kegg_map
pmb0782	Lmhp008885	86.1	69.2	85.089	C5H11N	[M+H]+	Piperidine	Alkaloids	Alkaloids	110-89-4	B	5366000	5057600	5407800	4340300	4202400	4247000	5409400	4649400	4685900	1482100	1489300	1656300	2095000	2107100	2045700	C01746	ko00960
ML10198895	Lmhp009187	88.04	88.04	89.048	C3H7NO2	[M-H]-	N-Methylglycine	Amino acids and derivatives	Amino acids and derivatives	107-97-1	B	7820.5	10410	7729.2	10760	10919	5790.8	8619.2	13709	12272	3702.3	2400.1	5007.1	9	9	9	C00213	ko00260,ko00330,ko01100
mws1358	pmn001686	109.03	81	110.037	C6H6O2	[M-H]-	Pyrocatechol	Phenolic acids	Phenolic acids	120-80-9	B	7073.1	2496.6	5642.5	2313.3	4631.8	6004.7	7412.5	3706.9	6656.6	9	9	9	9	9	9	C00090	ko01100
pmb1096	Lmbp002255	118.07	91	117.058	C8H7N	[M+H]+	Indole	Alkaloids	Plumerane	120-72-9	B	27153	23191	30537	13575	11416	9971.7	22920	26641	18474	5098.3	3491.8	6943.1	7348.4	11080	8732.3	C00463	ko00380,ko00400,ko00402,ko01100,ko01110
mws0147	Lmrn003000	117.06	59	118.063	C5H10O3	[M-H]-	β-Hydroxyisovaleric acid	Organic acids	Organic acids	625-08-1	A	461640	510690	438210	328640	299540	311960	415130	392900	411760	170290	156090	171950	160120	167560	171690	C20827	ko00280,ko01100
mws0216	mws0258	132.07	86	131.058	C5H9NO3	[M+H]+	Trans-4-Hydroxy-L-proline	Amino acids and derivatives	Amino acids and derivatives	51-35-4	B	28196000	29247000	29098000	20425000	21373000	21562000	30174000	27961000	27197000	7381400	7127000	8826200	10063000	11029000	11690000	C01157	ko00330,ko01100,ko02010
pme0274	pmp001198	132.1	69	131.095	C6H13NO2	[M+H]+	6-Aminocaproic acid	Organic acids	Organic acids	60-32-2	B	8913400	8754100	9218200	6930300	6679700	7092200	8955100	8569500	8123900	2141300	2222200	2570500	3183500	3202900	3337600	C02378	ko01100
pmp001198	Lmmp002463	132.1	57.1	131.095	C6H13NO2	[M+H]+	6-Deoxyfagomine	Alkaloids	Alkaloids	197449-09-5	B	6814200	6255400	6494000	5414200	5172300	5437400	6778500	6306200	5990700	1835400	2146000	2083600	2512300	2773500	2579700	--	--
mws0227	pmn001419	132.1	86.2	131.095	C6H13NO2	[M+H]+	L-Leucine	Amino acids and derivatives	Amino acids and derivatives	61-90-5	A	1465400	1447700	1417300	1140300	1141100	1119300	1481700	1295600	1408200	427480	451350	466310	566670	535790	600880	C00123	ko00280,ko00290,ko00966,ko00970,ko01100,ko01110,ko01210,ko01230,ko02010
mws0258	Lmsp004721	132.1	86	131.095	C6H13NO2	[M+H]+	L-Isoleucine	Amino acids and derivatives	Amino acids and derivatives	73-32-5	A	1485600	1316400	1365900	1119900	1099600	1043900	1442000	1277900	1277900	416990	432670	445370	576790	538070	550810	C00407	ko00280,ko00290,ko00460,ko00960,ko00966,ko00970,ko01100,ko01110,ko01210,ko01230,ko02010
Lmgn000160	mws1329	131.05	70.03	132.053	C4H8N2O3	[M-H]-	3-Ureidopropionic Acid	Organic acids	Organic acids	462-88-4	B	1569600	1642000	1559800	1487800	1533600	1507800	2149600	1847600	1950000	161210	166170	183180	498580	572070	576760	C02642	ko00240,ko00410,ko00770,ko01100
mws0972	pmn001694	131.07	85	132.079	C6H12O3	[M-H]-	6-Hydroxyhexanoic acid	Organic acids	Organic acids	1191-25-9	B	184050	203330	156540	70017	55119	63546	133430	125960	128640	26814	22232	27181	28344	30574	29899	C06103	--
mws0341	Lmhp003217	131.07	85	132.079	C6H12O3	[M-H]-	2-Hydroxyisocaproic acid	Organic acids	Organic acids	20312-37-2	B	78884	98632	99451	49275	54905	61528	59942	59144	58404	21406	30729	24926	22671	23606	33052	C03264	--
Lmrn002746	mws0341	131.07	85.07	132.079	C6H12O3	[M-H]-	2-Hydroxy-4-methylpentanoic acid	Organic acids	Organic acids	498-36-2	B	38097	48998	37846	46183	36327	45661	74457	55063	54828	11000	9868	9582	20857	24281	28389	--	--
pme0040	mws0091	136.06	119	135.054	C5H5N5	[M+H]+	Adenine	Nucleotides and derivatives	Nucleotides and derivatives	73-24-5	A	6549700	6384700	5804700	3846700	3898100	3914700	10257000	9476800	9720900	1603100	1277900	1569300	1674100	1942400	2002000	C00147	ko00230,ko00908,ko01100
Lmxp000939	Hmcn001884	136.06	119.04	135.054	C5H5N5	[M+H]+	Zarzissine	Alkaloids	Alkaloids	160568-14-9	B	6325000	6139200	6041800	3636100	3404800	3683400	9242000	9587700	9393500	1516800	1280600	1489800	1706800	1800300	2078000	--	--
pme0033	Lmhn002573	137.05	119	136.039	C5H4N4O	[M+H]+	Hypoxanthine	Nucleotides and derivatives	Nucleotides and derivatives	68-94-0	B	43907	42962	44348	25860	28150	30332	74534	67830	71523	20924	15455	27548	22025	22228	20945	C00262	ko00230,ko01100
mws0749	Zmbp002538	137.02	93	138.032	C7H6O3	[M-H]-	4-Hydroxybenzoic acid*	Phenolic acids	Phenolic acids	99-96-7	B	422440	387540	415750	402370	252110	237440	479990	442690	432860	77781	73474	84040	113490	115690	93221	C00156	ko00130,ko00790,ko01100,ko01110
Hmgn001653	pmb2654	137.02	93.04	138.032	C7H6O3	[M-H]-	Protocatechualdehyde	Phenolic acids	Phenolic acids	139-85-5	B	476340	463020	481030	288870	286520	279310	547370	552880	478660	94817	89008	93721	130590	204480	156180	C16700	ko00950
Lmbn002862	pme1816	137.02	93.03	138.032	C7H6O3	[M-H]-	3-Hydroxybenzoic Acid	Organic acids	Organic acids	99-06-9	B	23634000	25106000	24813000	10502000	11374000	11601000	26562000	26654000	26125000	6037800	5512500	6143200	5844400	7304500	8833300	C00587	ko00400
Lmgn001670	Lmxp000939	137.03	108.02	138.032	C7H6O3	[M-H]-	Salicylic acid	Phenolic acids	Phenolic acids	69-72-7	B	34806	37866	34999	20300	22865	24506	32917	38930	32005	17660	16663	17076	17720	12485	17624	C00805	ko00360,ko01100,ko01110,ko04075
mws0208	mws0282	145.05	101	146.058	C6H10O4	[M-H]-	Adipic Acid	Organic acids	Organic acids	124-04-9	B	399040	451070	409900	237920	264890	250990	247500	236950	224630	60005	67018	68267	90775	84673	65920	C06104	ko01100
mws0924	Lmmn003398	145.05	101	146.058	C6H10O4	[M-H]-	2-Methylglutaric acid	Organic acids	Organic acids	617-62-9	B	351570	355300	335700	208310	193200	172780	190900	185180	183110	62291	62707	63474	54985	74770	61928	--	--
pme1109	mws0051	152.06	135	151.049	C5H5N5O	[M+H]+	Guanine	Nucleotides and derivatives	Nucleotides and derivatives	73-40-5	A	538820	503250	469160	261980	262680	250070	458480	410590	401640	143800	138360	175340	182050	208610	187280	C00242	ko00230,ko01100
mws0885	pmb3374	153.02	109.03	154.027	C7H6O4	[M-H]-	2,4-Dihydroxybenzoic acid	Phenolic acids	Phenolic acids	89-86-1	B	215670	253230	219050	145830	137440	109440	492700	470450	453680	58951	59924	61703	135550	146250	263100	--	--
pmb3099	pmb3072	153.03	125	154.039	C4H11O4P	[M-H]-	Diethyl phosphate	Organic acids	Organic acids	598-02-7	B	5787.6	5714.6	5459.7	8475.7	6185.5	8709.1	7890.4	10642	8132.1	9	9	9	9	9	9	C06608	--
mws0254	pmn001591	156.08	110	155.069	C6H9N3O2	[M+H]+	L-Histidine	Amino acids and derivatives	Amino acids and derivatives	71-00-1	A	7714000	7262700	7041000	5477000	5340800	4902700	10422000	9979700	9899000	1522900	1355800	1548800	2534400	2398500	2649000	C00135	ko00340,ko00410,ko00970,ko01100,ko01110,ko01230,ko02010
Lmbn001467	mws1505	158.08	116.07	159.09	C7H13NO3	[M-H]-	5-Acetamidopentanoic Acid	Organic acids	Organic acids	1072-10-2	A	1448200	1571300	1612600	537400	530990	528540	1651500	1635600	1526500	702070	622760	717840	628490	681520	733820	C03087	ko00310,ko01100
mws0102		160.04	116	161.048	C9H7NO2	[M-H]-	Indole-5-carboxylic acid	Alkaloids	Plumerane	1670-81-1	B	14978	13176	13485	9469	8136.3	9042.8	19300	18706	16695	6280.6	4713.6	7834.2	6360.7	9621.5	7366	--	--
mws1417		160.04	116	161.048	C9H7NO2	[M-H]-	Indole-3-carboxylic acid*	Alkaloids	Plumerane	771-50-6	A	16787	16243	19109	10034	11500	10234	19851	25977	26064	6654.6	5551.4	8210.7	10015	8271.8	4389.7	C19837	--
Lmmn001643		163.04	119.05	164.047	C9H8O3	[M-H]-	2-Hydroxycinnamic acid	Organic acids	Organic acids	583-17-5	B	254720	298100	286620	227240	197730	207310	424070	375720	334930	51859	50119	61782	65798	84892	87131	C01772	ko00360,ko00940,ko01100,ko01110
mws0159		163.04	91	164.047	C9H8O3	[M-H]-	Phenylpyruvic acid	Organic acids	Organic acids	156-06-9	B	103360	110140	99520	63863	73396	73850	162410	147550	117300	60836	45256	41409	32924	33629	59298	C00166	ko00360,ko00400,ko00960,ko01100,ko01110,ko01210,ko01230
pme0021		166.09	120.08	165.07	C9H11NO2	[M+H]+	L-Phenylalanine	Amino acids and derivatives	Amino acids and derivatives	63-91-2	A	9040600	8726400	9039600	5995100	5885100	6237200	7309900	6813200	6604200	3517700	3391700	3586600	3095800	3317600	3307500	C00079	ko00360,ko00400,ko00460,ko00940,ko00960,ko00966,ko00970,ko00998,ko01100,ko01110,ko01210,ko01230,ko02010
Lmbn005172		165.06	119.05	166.063	C9H10O3	[M-H]-	2,6-Dimethoxybenzaldehyde	Phenolic acids	Phenolic acids	3392-97-0	A	35416000	35466000	35987000	21845000	21915000	23406000	23675000	24051000	23617000	11673000	14561000	11838000	10179000	11175000	11991000	--	--
mws0467		165.06	119.05	166.063	C9H10O3	[M-H]-	3-(4-Hydroxyphenyl)-propionic acid	Phenolic acids	Phenolic acids	501-97-3	B	16635000	16531000	16701000	6834000	6688700	6453600	7898400	7472600	7924400	3976000	3824500	3907900	3089700	3262400	3419200	C01744	--
Lmrn003000		165.06	103.06	166.063	C9H10O3	[M-H]-	2-Hydroxy-3-phenylpropanoic acid	Organic acids	Organic acids	7326-19-4	B	32509000	34689000	33011000	19751000	19611000	21039000	22073000	21460000	20680000	11767000	13160000	11920000	9449900	9938600	10807000	C05607	ko00360,ko00960,ko01100
pme2598		167.03	123.04	168.042	C8H8O4	[M-H]-	3,4-Dihydroxybenzeneacetic acid	Phenolic acids	Phenolic acids	102-32-9	B	1559700	1475100	1531700	2162600	2122500	2222300	4404300	4081600	4187900	297050	279110	352020	590860	550510	489780	C01161	ko00350,ko01100
mws0028		167.03	108.02	168.042	C8H8O4	[M-H]-	Vanillic acid	Phenolic acids	Phenolic acids	121-34-6	B	65894	70373	60950	17742	20732	16210	95726	91524	107590	12246	11588	19363	18792	17274	16454	C06672	--
mws0242		173.08	111	174.089	C8H14O4	[M-H]-	Suberic Acid	Organic acids	Organic acids	505-48-6	B	140590	130530	116680	46910	45754	55796	59094	79797	60917	16913	26458	31865	20446	14523	28850	C08278	--
mws0260		175.12	116	174.112	C6H14N4O2	[M+H]+	L-Arginine	Amino acids and derivatives	Amino acids and derivatives	74-79-3	A	26557000	25771000	26696000	7533100	7855700	8569200	37334000	38087000	37072000	5496100	5142000	7049000	17889000	14405000	18927000	C00062	ko00220,ko00261,ko00330,ko00472,ko00970,ko01100,ko01110,ko01230,ko02010
pme0008		176.1	113	175.096	C6H13N3O3	[M+H]+	L-Citrulline	Amino acids and derivatives	Amino acids and derivatives	372-75-8	B	385660	378000	403140	349510	352730	328970	583800	685910	579380	154870	182450	180800	288590	247070	272990	C00327	ko00220,ko01100,ko01110,ko01230
mws2212		179.03	135.05	180.042	C9H8O4	[M-H]-	Caffeic acid	Phenolic acids	Phenolic acids	331-39-5	B	847880	883530	936710	357370	366780	380460	1228300	1068500	1092900	244810	219860	273240	184930	182010	233960	C01197	ko00940,ko01100,ko01110
Zmjp000182		189.13	70.07	188.127	C7H16N4O2	[M+H]+	N-Monomethyl-L-arginine	Amino acids and derivatives	Amino acids and derivatives	17035-90-4	A	8681400	8607400	8337200	3840900	3970900	4008000	9617800	9782400	9727800	1009200	1098400	1232900	2133700	2211900	2340900	C03884	--
pme3388		189.13	144	188.127	C7H16N4O2	[M+H]+	Homoarginine	Amino acids and derivatives	Amino acids and derivatives	156-86-5	B	1458000	1383200	1489300	750590	663390	704120	1623800	1704900	1728700	157770	176060	210870	352100	388990	483600	C01924	--
pme2244		190.09	118.07	189.07	C11H11NO2	[M+H]+	3-Indolepropionic acid	Alkaloids	Plumerane	830-96-6	B	11130	19165	18403	12728	9057.3	6584.4	13798	13000	13420	4479.1	2261.7	6487.5	4231.7	4460.8	6502.7	--	--
pmb2561		190.1	84	191.062	C7H13NO3S	[M-H]-	N-Acetyl-L-methionine	Amino acids and derivatives	Amino acids and derivatives	65-82-7	B	87426	87654	95086	88323	66940	74511	59732	65754	66842	39813	39113	48504	19074	32867	24699	C02712	--
NK10251888		203.15	70.07	202.143	C8H18N4O2	[M+H]+	NG,NG-Dimethyl-L-arginine	Amino acids and derivatives	Amino acids and derivatives	30315-93-6	B	1944300	1887800	1665800	1535500	1486100	1528000	1357800	1137400	1287000	498010	473020	445580	561540	564670	550110	C03626	--
Zmbp002538		205.1	146.06	204.09	C11H12N2O2	[M+H]+	1-Methoxy-indole-3-acetamide	Alkaloids	Alkaloids	-	B	2622700	2703000	2596500	1573700	1621000	1592000	2825900	2851800	2554500	604660	578150	664110	892940	920300	959410	--	--
mws0282		203.08	116.05	204.09	C11H12N2O2	[M-H]-	L-Tryptophan	Amino acids and derivatives	Amino acids and derivatives	73-22-3	A	8320600	9004600	8697200	3741600	3725500	3824600	7687000	7257900	7442100	1373600	1181400	1385600	1821700	1902600	1928600	C00078	ko00260,ko00380,ko00400,ko00901,ko00966,ko00970,ko00998,ko01100,ko01110,ko01210,ko01230
pmb0818		206.1	147.5	205.074	C11H11NO3	[M+H]+	Methoxyindoleacetic acid	Alkaloids	Plumerane	3471-31-6	B	1216500	1253100	1258200	749630	659000	741680	1211200	1233600	1138700	275280	252090	309090	393440	430540	433480	C05660	ko00380
pmb0128		213.3	81	212.178	C13H24O2	[M+H]+	δ-Tridecalactone	Lipids	Glycerol ester	7370-92-5	B	17512	11430	13062	4353.7	6043.1	5174.2	11796	11628	8938.9	7069.9	2660.2	3631.3	9	9	9	--	--
mws0677		219.11	160	218.106	C12H14N2O2	[M+H]+	N-Acetyl-5-hydroxytryptamine	Alkaloids	Alkaloids	1210-83-9	B	148880	165400	158240	125510	93073	101860	187380	193890	167910	71223	42679	50161	68706	80075	53538	C00978	ko00380,ko01100
Lmrj001698		219.13	60.04	218.127	C9H18N2O4	[M+H]+	L-Seryl-L-Isoleucine	Amino acids and derivatives	Amino acids and derivatives	91086-51-0	B	59222	63693	55690	42470	40139	38971	65375	65164	57648	22725	23353	24440	27259	26874	22166	--	--
Lmhp001670		231.16	72.08	231.17	C11H22N2O3	[M+H]+	L-Valyl-L-Leucine	Amino acids and derivatives	Amino acids and derivatives	3989-97-7	B	143780	164700	150930	106110	106720	96142	153090	153370	209290	42533	51532	53507	68902	52109	49421	--	--
Lmhp002031		245.18	86.1	245.186	C12H24N2O3	[M+H]+	L-Leucyl-L-Leucine	Amino acids and derivatives	Amino acids and derivatives	3303-31-9	B	65291	95058	91990	66119	56818	48715	113850	114380	134300	27866	23819	24769	47953	49439	50400	--	--
pmb2591		245.09	203.2	246.1	C13H14N2O3	[M-H]-	N-Acetyl-L-Tryptophan	Amino acids and derivatives	Amino acids and derivatives	1218-34-4	B	608320	569410	680720	406850	485460	480610	424800	483350	505090	158500	137850	166500	185920	185310	225560	--	--
mws0040		255.07	153	254.058	C15H10O4	[M+H]+	Chrysin	Flavonoids	Flavonoid	480-40-0	A	94002	96046	83218	79274	86315	84484	76582	71093	70676	4665.9	3459.5	3747.6	5763.3	5338.4	8003.6	C10028	ko00941
Lmtn004049		263.13	204.12	264.136	C15H20O4	[M-H]-	Abscisic acid	Organic acids	Organic acids	21293-29-8	B	201870	215070	187240	131510	122600	123160	203500	177490	186560	89378	82428	85140	64983	63324	55614	C06082	ko00906,ko01100,ko01110,ko04075
Lmhn001650		269.03	137.02	270.038	C11H10O8	[M-H]-	p-Hydroxybenzoyltartaric acid	Phenolic acids	Phenolic acids	-	B	46675	47099	45632	43833	46192	42629	39347	50726	34615	9	9	9	7059.6	7262.9	10888	--	--
mws0051		285.08	270	284.068	C16H12O5	[M+H]+	Acacetin	Flavonoids	Flavonoid	480-44-4	A	184770	173340	160870	395670	396930	405180	139060	151300	153520	2949.3	3220	2907.9	2822.5	2183.9	2623.7	C01470	ko00944
mws0129		285.08	270	284.068	C16H12O5	[M+H]+	Genkwanin (Apigenin 7-methyl ether)	Flavonoids	Flavonoid	437-64-9	B	185800	166970	166840	407750	406690	401230	144650	142650	153490	3351.3	3190.8	3438.9	2781.1	2400.7	1857.9	C10046	--
Hmhp006115		285.07	270.05	284.068	C16H12O5	[M+H]+	Oroxylin A (5,7-dihydroxy-6-methoxyflavone)*	Flavonoids	Flavonoid	480-11-5	A	102050	96520	87029	226440	228320	233120	77616	81846	80193	1603.2	2073.7	2044.3	1343.6	1387.4	1391.2	--	--
mws0668		283.07	151	284.076	C10H12N4O6	[M-H]-	Xanthosine	Nucleotides and derivatives	Nucleotides and derivatives	146-80-5	B	198880	181360	186170	173800	205060	184950	128010	113370	122730	94241	76586	89610	46104	47075	55573	C01762	ko00230,ko00232,ko01100,ko01110,ko02010
mws1505		283.1	135	284.105	C17H16O4	[M-H]-	Phenethyl caffeate	Phenolic acids	Phenolic acids	104594-70-9	B	35347	27872	29314	24190	25260	24447	35713	23940	26915	9	9	9	9	9	9	C10484	--
pmn001686		287.22	241.22	288.23	C16H32O4	[M-H]-	10,16-Dihydroxypalmitic acid	Lipids	Free fatty acids	3233-90-7	B	52221	47174	48484	43485	45249	38608	40506	38534	39354	21056	23252	20087	21309	20118	17514	C08285	ko00073
pmb3374		289.13	119.1	290.138	C14H18N4O3	[M-H]-	N-p-Coumaroyl hydroxydehydroagmatine	Alkaloids	Phenolamine	-	B	18656	14374	11498	9095.3	10664	12730	28361	24763	31149	9	9	9	6777.3	3569.7	4851	--	--
pmb0885		291	190.9	290.188	C18H26O3	[M+H]+	4-Oxo-9Z,11Z,13E,15E-Octadecatetraenoic Acid	Lipids	Free fatty acids	-	B	39218	39156	34747	34080	32581	33265	22523	23606	21727	7226.2	7087.2	8573.1	7031.2	5627.7	5440.8	--	--
Rfmb091		295.23	195.14	296.235	C18H32O3	[M-H]-	9S-Hydroxy-10E,12Z-octadecadienoic acid	Lipids	Free fatty acids	15514-85-9	B	285210	289610	269250	309140	298530	261220	239040	250600	235450	102790	96925	123390	95276	104770	92440	C14767	ko00591
Lmln001195		297.1	135.07	298.105	C14H18O7	[M-H]-	Picein (4-Acetylphenyl-glucoside)	Phenolic acids	Phenolic acids	530-14-3	B	5928.9	6610.1	7534.2	7025.3	6669.2	5427.1	5414.9	6452.4	7139.8	9	9	9	9	9	9	C10720	--
Zmhn001926		299.08	137.02	300.084	C13H16O8	[M-H]-	1-O-Salicyl-D-glucose	Phenolic acids	Phenolic acids	60517-74-0	A	13019000	14080000	14829000	9290000	9389200	9553600	14428000	10978000	12810000	4867100	5795700	4635500	4942700	5677600	4810900	--	--
Zmhn000892		301.09	139.05	302.1	C13H18O8	[M-H]-	4-O-Glucosyl-3,4-dihydroxybenzyl alcohol	Phenolic acids	Phenolic acids	-	B	703640	648960	696930	513780	472410	477720	397430	435390	441220	221950	248300	212910	169090	179360	166690	--	--
pmb2855		307	145	308.122	C11H20N2O8	[M-H]-	L-Glutamine-O-glycoside	Amino acids and derivatives	Amino acids and derivatives	-	B	68653	36052	47155	52518	43267	66718	130130	88099	164700	15696	15141	18369	9	9	9	--	--
mws1174		313.07	253	314.079	C17H14O6	[M-H]-	3-O-Acetylpinobanksin	Flavonoids	Dihydroflavonol	52117-69-8	B	639170	626600	608870	500270	492090	440110	503410	455570	452930	7178.2	7285.3	8736.1	5316.2	6367.1	5524.6	C16418	ko00941
Lmsp008392		315.09	272.07	314.079	C17H14O6	[M+H]+	4',5-Dihydroxy-3',5'-dimethoxyflavone	Flavonoids	Flavonoid	-	B	112910	109930	108310	367500	376360	381830	92731	101960	98280	2283.9	2073.9	2735.9	1488.8	1277.5	838.83	--	--
mws0038		313.07	283	314.079	C17H14O6	[M-H]-	Kumatakenin	Flavonoids	Flavonols	3301-49-3	B	260430	229870	229020	797300	753180	691380	216730	217080	214050	4454.1	3197.4	2881.6	2476.8	2685.3	2008.3	--	--
Lmmn004912		315.05	271.02	316.058	C16H12O7	[M-H]-	3-O-Methylquercetin	Flavonoids	Flavonols	1486-70-0	A	4886.7	3108.7	2136.1	4467.2	5100.8	4173.3	2487.8	2354.9	3570.7	9	9	9	9	9	9	C04443	ko00944
mws0393		325.19	160	324.184	C20H24O2N2	[M+H]+	Quinine	Alkaloids	Alkaloids	130-95-0	B	4935.3	10760	5831.2	8622.4	7016.7	11127	5788.7	5806.7	4101.4	9	9	9	9	9	9	C06526	--
pmn001419		325.09	163.04	326.1	C15H18O8	[M-H]-	1-O-[(E)-p-Cumaroyl]-D-glucose	Phenolic acids	Phenolic acids	-	A	7062700	7988200	7807000	5467800	6038300	6155200	4318700	5390800	4938000	2269500	2283800	2496600	2127400	1940800	2155200	--	--
Hmsn002272		327.11	165.05	328.116	C15H20O8	[M-H]-	Demethyl coniferin	Phenolic acids	Phenolic acids	-	A	640490	594660	570450	496060	497880	471310	596520	582640	561650	199390	212580	181230	152820	156230	167900	--	--
pmn001691		327.22	291.2	328.225	C18H32O5	[M-H]-	9,12,13-Trihydroxy-10,15-octadecadienoic acid	Lipids	Free fatty acids	-	A	103590	133330	106200	25713	17566	20959	167570	216680	205260	20287	10048	15798	34082	42758	23761	--	--
Zmlp005013		331.04	299.02	330.038	C16H10O8	[M+H]+	3,3'-O-Dimethylellagic Acid	Tannins	Tannin	2239-88-5	B	111400	92911	87315	30705	32103	33350	20874	17911	18887	1353.3	2992	2387	1878.3	3240.9	1889.4	--	--
pmn001694		329.23	229.15	330.241	C18H34O5	[M-H]-	9,10,13-Trihydroxy-11-Octadecenoic Acid	Lipids	Free fatty acids	29907-57-1	A	933040	1059100	886740	321230	300540	301050	1326400	1326600	1322400	307160	221710	288670	403050	493130	382170	C14835	ko00591
Lmmn001552		331.1	169.05	332.111	C14H20O9	[M-H]-	Leonuriside A	Phenolic acids	Phenolic acids	121748-12-7	B	4153600	4797500	4728700	2779700	2795200	2631300	6124200	5757600	5512600	542620	710530	526570	502470	624970	490590	--	--
pmb2636		335.1	253.1	336.23	C20H32O4	[M-H]-	8,15-Dihydroxy-5,9,11,13-eicosatetraenoic acid	Lipids	Free fatty acids	77667-08-4	A	10913	10131	9693.5	7973.6	8825.4	4610.3	7186.8	8510.5	8296.9	9	9	9	9	9	9	--	--
mws1015		339.07	177	340.079	C15H16O9	[M-H]-	Esculin (6,7-DihydroxyCoumarin-6-glucoside)	Lignans and Coumarins	Coumarins	531-75-9	B	869370	886970	848650	452050	462540	364310	725640	637020	750460	158280	183970	168350	181170	194150	216770	C09264	--
Zmlp007578		345.06	313.03	344.053	C17H12O8	[M+H]+	3,3',4-O-Trimethylellagic acid	Tannins	Tannin	1617-49-8	A	109130	106190	102280	46563	51045	51702	36952	39407	40452	11090	10089	11142	11458	10048	12122	C10836	--
pme1816		353.09	191	354.095	C16H18O9	[M-H]-	Neochlorogenic acid (5-O-Caffeoylquinic acid)	Phenolic acids	Phenolic acids	906-33-2	A	323140	279740	258850	456460	455190	469060	465790	480040	445080	68815	59508	71821	222420	236920	208740	C17147	--
Hmmn002544		355.1	193.05	356.111	C16H20O9	[M-H]-	Ferulic acid-4-O-glucoside	Phenolic acids	Phenolic acids	117405-51-3	A	72344	84254	75614	80868	101360	119240	137700	163030	120220	26052	18913	30204	24901	31326	26585	--	--
pmb0296		357.3	265.4	356.293	C21H40O4	[M+H]+	1-Oleoyl-Sn-Glycerol	Lipids	Glycerol ester	129784-87-8	B	411990	448230	416550	430330	408280	412830	520670	540450	475660	201530	183530	209960	172750	179810	182110	--	--
pmb3107		359.1	182.1	360.106	C15H20O10	[M-H]-	Glucosyringic Acid	Phenolic acids	Phenolic acids	-	B	76033	95379	97371	64490	70513	65754	142970	116380	117940	23672	30633	29607	43941	47807	49261	--	--
Lmbp002255		371.1	209.05	370.09	C16H18O10	[M+H]+	Fraxetin-8-O-glucoside (Fraxin)	Lignans and Coumarins	Coumarins	524-30-1	A	38205	46353	47261	53028	44396	66865	72991	65737	46536	13221	18362	20621	35254	21332	22644	C09266	--
Lmbp002309		371.1	209.05	370.126	C17H22O9	[M+H]+	Sinapaldehyde-4-O-Glucoside	Phenolic acids	Phenolic acids	154461-65-1	B	45090	59418	58712	65716	47968	69477	83376	74943	68395	19882	25663	21566	35734	30633	31071	--	--
pmn001695		371.1	249.06	372.106	C16H20O10	[M-H]-	Trihydroxycinnamoylquinic acid	Phenolic acids	Phenolic acids	-	A	2939000	2907700	3016100	4500700	4128100	4554100	4297800	4114700	4033100	828560	832390	954230	1539600	1661500	1443700	--	--
Zmgp003492		373.12	105.03	372.121	C20H20O7	[M+H]+	8-Hydroxy-α-conidendrin	Others	Others	-	A	34983	47894	37414	78526	81684	73411	82404	53509	57546	16141	14846	18684	26427	30964	27833	--	--
Lmhn002573		399.09	205.04	400.101	C17H20O11	[M-H]-	Sinapoylglucuronic acid	Phenolic acids	Phenolic acids	-	B	173340	184820	190080	96211	87242	110970	255220	210370	233860	45603	44073	51852	36058	37459	36460	--	--
pmn001738		403.12	223.1	404.132	C17H24O11	[M-H]-	Oleoside 11-methyl ester	Phenolic acids	Phenolic acids	60539-23-3	B	4120.8	3404.3	6180.5	3445.2	6117	6146.7	3598.1	5334.2	5515.6	9	9	9	9	9	9	--	--
Lmhp008337		426.26	285.24	425.254	C19H40NO7P	[M+H]+	LysoPE 14:0(2n isomer)	Lipids	LPE	-	A	38840	37723	38137	39696	39723	38681	34340	36788	32941	15444	15452	19417	11031	12237	12570	--	--
pmb0864		426.26	285.24	425.254	C19H40NO7P	[M+H]+	LysoPE 14:0	Lipids	LPE	-	B	35572	44240	35772	41349	40009	41518	31569	36501	34873	16367	16917	17828	13935	11858	10238	--	--
mad1424		427.05	295.05	426.043	C17H14O13	[M+H]+	Ditartaroyl-hydroxycoumarin	Lignans and Coumarins	Coumarins	-	B	434350	443720	500570	255420	250490	222640	434020	504730	386170	142020	143110	143530	155660	182740	175110	--	--
Smlp001915		435.09	303.05	435.092	C20H19O11+	[M]+	Delphinidin-3-O-arabinoside	Flavonoids	Anthocyanins	-	B	801110	865370	881310	703230	581630	632400	1465900	1538600	1463400	115240	117010	98700	301690	325460	329720	--	--
Lmhp008273		438.26	297.24	437.254	C20H40NO7P	[M+H]+	LysoPE 15:1(2n isomer)	Lipids	LPE	-	A	12990	15159	14860	14918	15701	12273	17701	20559	17477	6664.2	6503.3	7957.1	8004	7430.8	7073.7	--	--
Lmhp008440		438.26	297.24	437.254	C20H40NO7P	[M+H]+	LysoPE 15:1	Lipids	LPE	-	A	13980	13190	14523	11315	12677	13502	16257	16989	14699	5371.9	5789.8	5862.7	6192.1	5500.1	4878.4	--	--
Lmlp003024		439.22	277.17	438.211	C20H30O7N4	[M+H]+	N'-p-Coumaroylagmatine-glucoside	Alkaloids	Phenolamine	-	B	1474300	1420200	1488400	1143700	1064200	1119200	1234400	1079800	1092100	175820	157680	120310	213210	203310	172640	--	--
Lmhp009187		440.28	299.26	439.27	C20H42NO7P	[M+H]+	LysoPE 15:0	Lipids	LPE	-	B	75436	83718	79793	56711	56609	54931	96826	100740	95869	41648	35306	38711	33913	35578	34741	--	--
Lmhp008885		440.28	299.26	439.27	C20H42NO7P	[M+H]+	LysoPE 15:0(2n isomer)	Lipids	LPE	-	A	73795	85657	76976	55635	58081	54146	103070	93854	98101	40989	34253	40092	37260	35393	32496	--	--
Hmbp006861		445.15	177.05	444.142	C23H24O9	[M+H]+	1,2-O-Diferuloylglycerol	Phenolic acids	Phenolic acids	-	B	9016.3	7124.6	7144.2	13546	10766	10630	3358.9	3623.6	3678.9	9	9	9	9	9	9	--	--
pmb1283		448.1	163.5	447.215	C18H33N5O6S	[M+H]+	L-Glutaminyl-L-valyl-L-valyl-L-cysteine	Amino acids and derivatives	Amino acids and derivatives	-	B	31162	22533	31199	26679	17818	21167	20467	26687	24887	6946.7	7733.9	8009.5	10815	13624	10261	--	--
pmb2654		460.1	117.9	461.153	C19H27NO12	[M-H]-	Anthranilate-1-O-Sophoroside	Phenolic acids	Phenolic acids	-	B	287710	226420	283790	270610	293650	247200	250120	236050	257470	57728	61990	65964	86574	117920	100240	--	--
mws0061		463.09	300	464.095	C21H20O12	[M-H]-	Quercetin-3-O-galactoside (Hyperin)	Flavonoids	Flavonols	482-36-0	A	41156000	41825000	43161000	43017000	46199000	41204000	53408000	49547000	52391000	11910000	11539000	10407000	25273000	26144000	23909000	C10073	--
mws0091		463.09	300.03	464.095	C21H20O12	[M-H]-	Quercetin-3-O-glucoside (Isoquercitrin)	Flavonoids	Flavonols	482-35-9	A	28668000	25282000	24875000	28041000	29125000	28237000	33190000	37484000	35529000	7447400	7074900	6726100	14915000	16148000	14215000	C05623	ko00944,ko01100,ko01110
Hmcn001884		463.09	301.03	464.095	C21H20O12	[M-H]-	6-Hydroxyluteolin 5-glucoside	Flavonoids	Flavonoid	-	B	14696000	17582000	14907000	18214000	19843000	16571000	27881000	24128000	25984000	4117400	4724500	3853800	8693700	10405000	9952000	--	--
mws1329		463.09	300.7	464.095	C21H20O12	[M-H]-	Quercetin-7-O-glucoside	Flavonoids	Flavonols	491-50-9	A	13214000	12689000	11962000	14303000	15872000	14106000	19022000	19385000	18594000	3797800	3653900	3689700	8143400	8770700	8027600	C12639	--
Xmsn002700		465.13	303.06	466.111	C21H22O12	[M-H]-	Taxifolin-3'-O-glucoside	Flavonoids	Flavonoid	31106-05-5	B	525130	593390	560320	658890	607890	554680	848340	911340	879730	170400	149810	143130	451360	432620	371520	--	--
pmd0130		468.31	184.07	467.301	C22H46NO7P	[M+H]+	LysoPC 14:0	Lipids	LPC	20559-16-4	B	17703	16940	17276	15559	16833	15194	13041	16007	13209	5164.4	4308.3	5324.2	4818.9	5449.2	5570.1	--	--
Lmhp008801		476.28	335.26	475.27	C23H42NO7P	[M+H]+	LysoPE 18:3	Lipids	LPE	-	A	1562600	1687700	1510300	1705500	1722500	1746700	1657300	1806500	1708000	721770	715350	802780	536980	531140	522960	--	--
Lmhp008589		476.28	335.26	475.27	C23H42NO7P	[M+H]+	LysoPE 18:3(2n isomer)	Lipids	LPE	-	B	2986400	3012800	2998100	4005600	4095000	4071300	3516400	3656200	3634200	1142900	1162400	1160100	1436300	1524600	1441300	--	--
pmb2260		480.31	184.07	479.301	C23H46NO7P	[M+H]+	LysoPC 15:1	Lipids	LPC	-	A	117380	125440	113480	113140	107090	103130	156860	154790	148190	53749	50863	62628	45084	49304	44696	--	--
Lmhp009129		482.32	184.07	481.317	C23H48NO7P	[M+H]+	LysoPC 15:0(2n isomer)	Lipids	LPC	-	A	31189	34982	31472	26457	27287	27585	44333	48588	45659	11712	9699.6	10922	14390	16467	15658	--	--
pmb2319		482.32	184.07	481.317	C23H48NO7P	[M+H]+	LysoPC 15:0	Lipids	LPC	108273-89-8	A	313090	356140	324360	254630	254250	257850	383870	426130	408270	162880	135230	170230	131880	143220	128980	--	--
pmb3072		481.14	319.3	482.142	C22H26O12	[M-H]-	3-O-p-Coumaroylshikimic acid-O-glucoside	Phenolic acids	Phenolic acids	-	B	12770	17856	16265	13509	14891	10487	52924	51754	53255	9	9	9	9	9	9	--	--
Hmyn007081		481.25	245.04	482.262	C22H43O9P	[M-H]-	LysoPG 16:1	Lipids	Glycerol ester	-	B	6238.9	4149.3	5658.8	9332.2	7755.1	8706.1	8117.5	7697	6754.2	1241.8	1670.4	1193.5	1975.5	2160.6	1440.2	--	--
pmn001591		487.34	469.3	488.35	C30H48O5	[M-H]-	Rutundic acid	Terpenoids	Triterpene	20137-37-5	A	19966	19269	19983	52063	51070	46411	21914	22380	20119	9	9	9	9	9	9	--	--
Lmmn003398		489.11	285.04	490.111	C23H22O12	[M-H]-	Kaempferol-3-O-(6''-acetyl)glucoside	Flavonoids	Flavonols	-	A	1345100	1406000	1336700	2582500	2616800	3296900	1556400	1198100	1505800	189700	241960	146570	503470	424540	411460	--	--
Zmsp004363		507.12	303.05	506.106	C23H22O13	[M+H]+	Quercetin-3-O-(6''-acetyl)glucoside	Flavonoids	Flavonols	-	B	304260	330390	346270	354310	331670	385270	383520	384300	369930	90820	96816	102680	187680	186120	183540	--	--
Hmln002199		505.1	300.03	506.107	C23H22O13	[M-H]-	Quercetin-3-O-(6''-acetyl)galactoside	Flavonoids	Flavonols	-	A	1357400	1522800	1278200	1461600	2446100	2032100	1361500	1179800	1004000	100250	126160	107690	224660	287200	269170	--	--
Lmhp009773		515.32	261.22	514.314	C27H46O9	[M+H]+	1-α-Linolenoyl-glycerol-3-O-glucoside	Lipids	Glycerol ester	-	A	9344.3	7767.6	8404.1	10957	12089	10606	10061	14466	14571	3532.2	3978.9	4537.7	2441	2881.2	2701.7	--	--
Lmhp009526		515.32	261.22	514.314	C27H46O9	[M+H]+	2-α-Linolenoyl-glycerol-1-O-glucoside	Lipids	Glycerol ester	-	A	68795	63040	49249	91326	90178	60766	82207	128470	69980	21047	21202	23408	27773	18395	21123	--	--
Lmhp010190		522.36	184.07	521.348	C26H52NO7P	[M+H]+	LysoPC 18:1(2n isomer)	Lipids	LPC	-	A	6599100	7116800	6728300	6843500	6617400	7014900	7481600	7820400	7456500	2609500	2502000	2577900	3476200	3613500	3363600	--	--
pmd0136		524.37	184.07	523.364	C26H54NO7P	[M+H]+	LysoPC 18:0(2n isomer)	Lipids	LPC	-	A	15683	14530	14266	15150	13950	15465	22438	20300	20879	5463	6053.4	6238.2	7206.9	8447.3	7782.4	--	--
Cmsn001914		525.2	179.07	526.205	C25H34O12	[M-H]-	7R,8S-erythro-3',4,9,9'-tetrahydroxy-3-methoxy-8-O-4'-neolignan-7-O-glucopyr-anoside,	Lignans and Coumarins	Lignans	-	A	744630	815440	824130	272810	282370	272130	1050400	901960	932980	407250	341710	356540	496690	456620	477820	--	--
Lmhp007840		534.36	184.07	533.348	C27H52NO7P	[M+H]+	LysoPC 19:2	Lipids	LPC	-	B	20836	23636	21611	23620	20463	20521	26848	25813	22517	5885	6193.9	9801.9	7940.8	5910.3	6369.4	--	--
Lmhp007598		534.36	184.07	533.348	C27H52NO7P	[M+H]+	LysoPC 19:2(2n isomer)	Lipids	LPC	-	B	58862	62980	57031	73243	66712	74762	85224	96477	78628	10708	10886	11997	13160	15071	14262	--	--
pmp000587		535.11	449.1	534.101	C24H22O14	[M+H]+	Luteolin-7-O-(6''-malonyl)glucoside	Flavonoids	Flavonoid	-	A	7262.1	9514.5	11125	18529	20894	19522	7705.4	6600.2	8187.4	9	9	9	9	9	9	C10103	--
Lmmp003817		535.11	287.05	534.101	C24H22O14	[M+H]+	Kaempferol-3-O-(6''-malonyl)glucoside*	Flavonoids	Flavonols	-	A	7767400	7996900	7529100	16481000	15215000	17391000	5709000	5356200	5605700	949460	861830	915620	1732200	1344800	1579800	--	--
Lmdp004892		535.11	287.05	534.101	C24H22O14	[M+H]+	Kaempferol-3-O-(6''-malonyl)galactoside	Flavonoids	Flavonols	-	A	7794100	7375000	7450500	17282000	14861000	15794000	5337500	5877200	5426800	838890	913210	782180	1704200	1544600	1346000	--	--
Lmhp011549		550.39	184.07	549.379	C28H56NO7P	[M+H]+	LysoPC 20:1	Lipids	LPC	-	B	9717	12833	10688	24353	26421	27918	67099	72256	66983	4299.7	4761.6	5235	25994	26698	25834	--	--
pmp000589		551.1	303.05	550.096	C24H22O15	[M+H]+	Quercetin-7-O-(6''-malonyl)glucoside	Flavonoids	Flavonols	-	B	10705000	10489000	11752000	16403000	18843000	19060000	8854500	8770800	8656400	941570	949500	1022800	2342000	2086700	2246300	--	--
Hmln002189		549.09	505.11	550.096	C24H22O15	[M-H]-	Quercetin-3-O-(6''-malonyl)galactoside	Flavonoids	Flavonols	-	A	2473400	1910500	2089900	3206200	2940200	2803100	2214100	1986300	1838200	194000	174690	175440	469720	483870	482880	--	--
Lmdp004267		611.14	147.04	610.132	C30H26O14	[M+H]+	Quercetin-3-O-(6''-p-Coumaroyl)glucoside	Flavonoids	Flavonols	-	A	33315	27288	31188	35232	45378	38723	53509	55353	58718	11824	12103	11213	26045	20399	16530	--	--
HJAP120		625.17	317.07	624.168	C28H32O16	[M+H]+	Rhamnetin-3-O-Rutinoside	Flavonoids	Flavonoid	-	A	1128000	1151600	1008600	5063000	5538400	4994800	1154300	947240	1027300	344420	393990	292950	146640	127680	104000	--	--
Lmmp002463		625.18	317.07	624.169	C28H32O16	[M+H]+	Sexangularetin-3-O-glucoside-7-O-rhamnoside	Flavonoids	Flavonols	-	B	1105900	1027000	1003100	5142900	5078200	4743600	1081300	966740	1011900	351170	333120	286350	166740	108260	99153	--	--
Lmsp004721		625.18	317.07	624.169	C28H32O16	[M+H]+	Tamarixetin-3-O-glucoside-7-O-rhamnoside	Flavonoids	Flavonoid	-	A	1173700	1198900	976630	4547500	4949300	4952900	1110300	1010000	1096900	377720	345910	301790	131500	133790	120010	--	--
Lmhp003217		625.17	317.06	624.169	C28H32O16	[M+H]+	2'-Hydoxy,5-methoxyGenistein-O-rhamnosyl-glucoside	Flavonoids	Isoflavones	-	B	1161800	1149300	1128700	5405200	4261300	4687100	1023100	1080900	1143000	342780	297460	334190	151720	138540	150020	--	--
Lmpp003815		625.16	317.07	625.155	C31H29O14+	[M]+	Petunidin-3-O-(6''-O-p-Coumaroyl)glucoside	Flavonoids	Anthocyanins	-	B	1159300	1122400	1132200	5036300	4690800	5347200	1154700	925090	1113900	403910	391050	321010	151670	132810	127150	--	--
pmp001311		627.16	303.1	626.148	C27H30O17	[M+H]+	6-Hydroxykaempferol-7,6-O-Diglucoside	Flavonoids	Flavonols	-	B	1964500	2018400	2199900	6065100	5738500	5659100	5085600	4250900	4973500	752940	690020	633470	2269500	2078500	2185500	--	--
Lmcp005542		627.13	303.05	627.134	C30H27O15+	[M]+	Delphinidin-3-O-(6''-O-caffeoyl)glucoside	Flavonoids	Anthocyanins	-	B	434010	423760	415350	221240	234900	228840	684260	785200	783420	151520	193360	184570	274160	271590	278860	--	--
Lmhp008513		677.37	261.22	676.367	C33H56O14	[M+H]+	2-α-Linolenoyl-glycerol-1,3-di-O-glucoside	Lipids	Glycerol ester	-	A	94886	90226	87649	124270	104710	78380	99994	138930	108620	30204	32585	29306	27587	38440	37920	--	--
pmn001505		763.43	763.4	764.435	C41H64O13	[M-H]-	Oleanolic acid-3-O-xylosyl(1→3)glucuronide	Terpenoids	Triterpene Saponin	-	A	9210.6	7487.9	8613.9	11160	11457	8978	10256	10899	10920	1635	2514.1	3848.5	1447	2583.5	3558.9	--	--
pme2746		784.15	437	785.157	C27H33N9O15P2	[M-H]-	Riboflavin 5'-Adenosine Diphosphate	Nucleotides and derivatives	Nucleotides and derivatives	146-14-5	A	33403	31943	37319	9180.5	13438	12593	14183	10352	13651	12446	9376.4	8809.3	5191.5	4841.7	6226.1	C00016	ko00740,ko01100,ko01110
