# Supplementary material for: Integrated transcriptome, metabolome and phytohormone analysis reveals developmental differences between the first and secondary flowering in Castanea mollissima
Source: Front Plant Sci. 2023 Mar 16;14:1145418. doi: 10.3389/fpls.2023.1145418 (PMC10060901; doi:10.3389/fpls.2023.1145418)
Supplement: Supplementary file 8 [file Table_7.xlsx]

## Sheet: Sheet1
Supplementary table 7
Pearson correlation analysis of target genes, metabolites and hormones
ID1	ID2	Correlation
CMHBY205783	CMHBY200046	0.957162
CMHBY213360	CMHBY200046	0.797704
CMHBY213818	CMHBY200046	0.996642
CMHBY225270	CMHBY200046	0.503346
CMHBY219434	CMHBY200046	0.670787
CMHBY223255	CMHBY200046	0.916748
CMHBY223257	CMHBY200046	0.827179
CMHBY223258	CMHBY200046	0.936201
CMHBY200901	CMHBY200046	0.647178
CMHBY228723	CMHBY200046	0.82933
CMHBY231007	CMHBY200046	0.666578
CMHBY221497	CMHBY200046	0.541484
CMHBY220349	CMHBY200046	0.675755
CMHBY221994	CMHBY200046	0.746138
CMHBY221996	CMHBY200046	0.566962
CMHBY219443	CMHBY200046	0.630086
CMHBY221498	CMHBY200046	0.804304
CMHBY221502	CMHBY200046	0.978733
CMHBY216018	CMHBY200046	0.586892
CMHBY221503	CMHBY200046	0.982332
CMHBY235214	CMHBY200046	0.988792
CMHBY202074	CMHBY200046	0.983996
CMHBY200373	CMHBY200046	0.904964
CMHBY201999	CMHBY200046	0.792317
Zmcp002924	CMHBY200046	0.903596
pme1793	CMHBY200046	0.969774
pme1773	CMHBY200046	0.991664
pme1777	CMHBY200046	0.952733
mws0049	CMHBY200046	0.965678
mws0032	CMHBY200046	0.840649
mws2118	CMHBY200046	0.982549
pme0120	CMHBY200046	0.669772
pme2292	CMHBY200046	0.880086
pmb0501	CMHBY200046	0.845565
pme2693	CMHBY200046	0.784735
pme2433	CMHBY200046	0.766026
pme0010	CMHBY200046	0.815286
Lmgn001670	CMHBY200046	-0.81051
Lmtn004049	CMHBY200046	-0.873323
mws0040	CMHBY200046	-0.785495
mws1174	CMHBY200046	-0.799933
tZ	CMHBY200901	0.987524
MEJA	CMHBY200046	0.849399
ABA	CMHBY200046	-0.846713
tZ	CMHBY231007	0.986702
tZ	CMHBY221996	0.985161
BAP	CMHBY200046	-0.553535
cZR	CMHBY200046	-0.672112
mws2118	CMHBY205783	0.985295
mws0049	CMHBY205783	0.979224
CMHBY200373	CMHBY205783	0.964504
CMHBY221503	CMHBY205783	0.960562
CMHBY235214	CMHBY205783	0.955913
pme1773	CMHBY205783	0.955589
pme1793	CMHBY205783	0.951159
pme1777	CMHBY205783	0.948964
CMHBY213818	CMHBY205783	0.948791
Zmcp002924	CMHBY205783	0.946135
CMHBY202074	CMHBY205783	0.936651
CMHBY223255	CMHBY205783	0.92086
mws0032	CMHBY205783	0.906056
CMHBY223258	CMHBY205783	0.898767
CMHBY221502	CMHBY205783	0.890878
CMHBY228723	CMHBY205783	0.869731
pmb0501	CMHBY205783	0.822146
pme2292	CMHBY205783	0.812223
CMHBY223257	CMHBY205783	0.80195
pme0010	CMHBY205783	0.779101
MEJA	CMHBY205783	0.774253
pme2693	CMHBY205783	0.766538
CMHBY213360	CMHBY205783	0.757461
CMHBY221498	CMHBY205783	0.74237
CMHBY201999	CMHBY205783	0.735837
pme2433	CMHBY205783	0.724689
CMHBY221994	CMHBY205783	0.693982
pme0120	CMHBY205783	0.628425
CMHBY220349	CMHBY205783	0.623816
CMHBY219434	CMHBY205783	0.601198
CMHBY231007	CMHBY205783	0.597314
CMHBY219443	CMHBY205783	0.577387
CMHBY200901	CMHBY205783	0.561854
CMHBY216018	CMHBY205783	0.538627
CMHBY221996	CMHBY205783	0.527655
tZ	CMHBY205783	0.520321
SAG	CMHBY205783	-0.709954
Lmgn001670	CMHBY205783	-0.766808
tZ	CMHBY219434	0.984292
mws0040	CMHBY205783	-0.781371
cZR	CMHBY205783	-0.798067
tZ	pme0120	0.983756
SA	mws1174	0.983621
SA	CMHBY205783	-0.801989
CMHBY213818	CMHBY213360	0.794799
CMHBY206187	CMHBY213360	0.704901
CMHBY225270	CMHBY213360	0.897083
CMHBY219434	CMHBY213360	0.969984
CMHBY223255	CMHBY213360	0.896966
CMHBY223257	CMHBY213360	0.990495
CMHBY223258	CMHBY213360	0.924284
CMHBY200901	CMHBY213360	0.957882
CMHBY210374	CMHBY213360	0.608969
CMHBY201030	CMHBY213360	0.520798
CMHBY207011	CMHBY213360	0.852141
CMHBY220712	CMHBY213360	0.715502
CMHBY225837	CMHBY213360	0.832284
CMHBY228723	CMHBY213360	0.941517
CMHBY231007	CMHBY213360	0.972508
CMHBY232008	CMHBY213360	0.615771
CMHBY221497	CMHBY213360	0.925591
CMHBY220349	CMHBY213360	0.974454
CMHBY221994	CMHBY213360	0.947994
CMHBY221996	CMHBY213360	0.940788
CMHBY219443	CMHBY213360	0.961911
CMHBY221498	CMHBY213360	0.94085
CMHBY221502	CMHBY213360	0.812958
CMHBY216018	CMHBY213360	0.905179
CMHBY221503	CMHBY213360	0.698299
CMHBY204627	CMHBY213360	0.798003
CMHBY235214	CMHBY213360	0.805202
CMHBY202074	CMHBY213360	0.884386
CMHBY222115	CMHBY213360	0.757127
CMHBY200373	CMHBY213360	0.612701
CMHBY207538	CMHBY213360	0.871842
CMHBY201999	CMHBY213360	0.987284
Zmcp002924	CMHBY213360	0.535379
pme1793	CMHBY213360	0.652401
pme1773	CMHBY213360	0.722387
pme1777	CMHBY213360	0.601222
mws0049	CMHBY213360	0.666938
mws2118	CMHBY213360	0.755429
pme0120	CMHBY213360	0.972896
pme2292	CMHBY213360	0.962178
pmb0501	CMHBY213360	0.988872
pme2693	CMHBY213360	0.985764
pme2433	CMHBY213360	0.983611
pme0010	CMHBY213360	0.962281
Lmgn001670	CMHBY213360	-0.963566
Lmtn004049	CMHBY213360	-0.976552
mws0040	CMHBY213360	-0.983119
mws1174	CMHBY213360	-0.980634
pme0120	CMHBY220349	0.992699
MEJA	CMHBY213360	0.959627
ABA	CMHBY213360	-0.922111
SAG	SA	0.982773
SAG	mws1174	0.981042
ABA-GE	CMHBY213360	-0.700659
BAP	CMHBY213360	-0.823154
cZR	CMHBY213360	-0.802192
pme1773	CMHBY213818	0.986517
CMHBY235214	CMHBY213818	0.983398
CMHBY202074	CMHBY213818	0.982075
CMHBY221502	CMHBY213818	0.981133
CMHBY221503	CMHBY213818	0.978429
mws2118	CMHBY213818	0.977034
pme1793	CMHBY213818	0.969265
mws0049	CMHBY213818	0.958938
pme1777	CMHBY213818	0.94661
CMHBY223258	CMHBY213818	0.93514
CMHBY223255	CMHBY213818	0.920512
Zmcp002924	CMHBY213818	0.89576
CMHBY200373	CMHBY213818	0.889469
pme2292	CMHBY213818	0.883699
pmb0501	CMHBY213818	0.845709
MEJA	CMHBY213818	0.844947
mws0032	CMHBY213818	0.830896
CMHBY228723	CMHBY213818	0.820728
CMHBY223257	CMHBY213818	0.819822
pme0010	CMHBY213818	0.819219
CMHBY221498	CMHBY213818	0.812031
CMHBY201999	CMHBY213818	0.792045
pme2693	CMHBY213818	0.780737
pme2433	CMHBY213818	0.760304
CMHBY221994	CMHBY213818	0.744449
CMHBY220349	CMHBY213818	0.673321
CMHBY219434	CMHBY213818	0.672446
pme0120	CMHBY213818	0.669126
CMHBY231007	CMHBY213818	0.668887
CMHBY200901	CMHBY213818	0.649924
CMHBY219443	CMHBY213818	0.625372
tZ	CMHBY213818	0.592933
CMHBY216018	CMHBY213818	0.58414
CMHBY221996	CMHBY213818	0.566244
CMHBY221497	CMHBY213818	0.534295
CMHBY225270	CMHBY213818	0.510615
CMHBY225837	CMHBY213818	0.505454
BAP	CMHBY213818	-0.552976
cZR	CMHBY213818	-0.650202
SAG	mws0040	0.980433
SAG	CMHBY213818	-0.704747
mws0040	CMHBY213818	-0.780551
SA	mws0040	0.979987
SA	ABA	0.977963
SA	CMHBY213818	-0.790311
mws1174	CMHBY213818	-0.792175
CMHBY225270	CMHBY206187	0.922023
CMHBY219434	CMHBY206187	0.82696
CMHBY223257	CMHBY206187	0.647365
CMHBY200901	CMHBY206187	0.844726
CMHBY210374	CMHBY206187	0.97731
CMHBY201030	CMHBY206187	0.945379
CMHBY207011	CMHBY206187	0.937148
CMHBY220712	CMHBY206187	0.993941
CMHBY225837	CMHBY206187	0.8328
CMHBY228723	CMHBY206187	0.512462
CMHBY231007	CMHBY206187	0.835831
CMHBY232008	CMHBY206187	0.982816
CMHBY221497	CMHBY206187	0.888338
CMHBY220349	CMHBY206187	0.820053
CMHBY221994	CMHBY206187	0.711221
CMHBY221996	CMHBY206187	0.878705
CMHBY219443	CMHBY206187	0.841992
CMHBY221498	CMHBY206187	0.633992
CMHBY216018	CMHBY206187	0.772776
CMHBY204627	CMHBY206187	0.940774
CMHBY222115	CMHBY206187	0.981038
CMHBY204152	CMHBY206187	0.955426
CMHBY207538	CMHBY206187	0.849486
CMHBY201999	CMHBY206187	0.705447
pme0120	CMHBY206187	0.812514
pme2292	CMHBY206187	0.579071
pmb0501	CMHBY206187	0.62107
pme2693	CMHBY206187	0.683438
pme2433	CMHBY206187	0.725669
pme0010	CMHBY206187	0.630977
Lmgn001670	CMHBY206187	-0.647917
Lmtn004049	CMHBY206187	-0.588758
mws0040	CMHBY206187	-0.675187
mws1174	CMHBY206187	-0.645465
tZ	CMHBY225270	0.976567
MEJA	CMHBY206187	0.615367
tZ	CMHBY219443	0.972822
SA	Lmtn004049	0.971883
ABA-GE	CMHBY206187	-0.83847
BAP	CMHBY206187	-0.813368
CMHBY219434	CMHBY225270	0.970454
CMHBY223255	CMHBY225270	0.668772
CMHBY223257	CMHBY225270	0.849723
CMHBY223258	CMHBY225270	0.713197
CMHBY200901	CMHBY225270	0.976861
CMHBY210374	CMHBY225270	0.866528
CMHBY201030	CMHBY225270	0.824142
CMHBY207011	CMHBY225270	0.992021
CMHBY220712	CMHBY225270	0.935045
CMHBY225837	CMHBY225270	0.934694
CMHBY228723	CMHBY225270	0.726154
CMHBY231007	CMHBY225270	0.971491
CMHBY232008	CMHBY225270	0.879198
CMHBY221497	CMHBY225270	0.955962
CMHBY220349	CMHBY225270	0.955383
CMHBY221994	CMHBY225270	0.889111
CMHBY221996	CMHBY225270	0.968281
CMHBY219443	CMHBY225270	0.957919
CMHBY221498	CMHBY225270	0.853417
CMHBY221502	CMHBY225270	0.579601
CMHBY216018	CMHBY225270	0.88844
CMHBY204627	CMHBY225270	0.949069
CMHBY235214	CMHBY225270	0.507114
CMHBY202074	CMHBY225270	0.6365
CMHBY222115	CMHBY225270	0.925432
CMHBY204152	CMHBY225270	0.799354
CMHBY207538	CMHBY225270	0.913692
CMHBY201999	CMHBY225270	0.897939
pme0120	CMHBY225270	0.950448
pme2292	CMHBY225270	0.832599
pmb0501	CMHBY225270	0.845141
pme2693	CMHBY225270	0.874515
pme2433	CMHBY225270	0.905192
pme0010	CMHBY225270	0.853213
Lmgn001670	CMHBY225270	-0.852951
Lmtn004049	CMHBY225270	-0.816239
mws0040	CMHBY225270	-0.855482
mws1174	CMHBY225270	-0.835744
CMHBY221996	CMHBY221497	0.982812
MEJA	CMHBY225270	0.839696
ABA	CMHBY225270	-0.711764
CMHBY204627	CMHBY207011	0.962403
tZ	CMHBY207538	0.955699
ABA-GE	CMHBY225270	-0.86434
BAP	CMHBY225270	-0.921554
cZR	CMHBY225270	-0.572038
CMHBY223255	CMHBY219434	0.819529
CMHBY223257	CMHBY219434	0.942839
CMHBY223258	CMHBY219434	0.833418
CMHBY200901	CMHBY219434	0.98859
CMHBY210374	CMHBY219434	0.753903
CMHBY201030	CMHBY219434	0.673637
CMHBY207011	CMHBY219434	0.94443
CMHBY220712	CMHBY219434	0.84081
CMHBY225837	CMHBY219434	0.908894
CMHBY228723	CMHBY219434	0.855514
CMHBY231007	CMHBY219434	0.995855
CMHBY232008	CMHBY219434	0.754053
CMHBY221497	CMHBY219434	0.967448
CMHBY220349	CMHBY219434	0.993955
CMHBY221994	CMHBY219434	0.9532
CMHBY221996	CMHBY219434	0.983377
CMHBY219443	CMHBY219434	0.974787
CMHBY221498	CMHBY219434	0.921245
CMHBY221502	CMHBY219434	0.719713
CMHBY216018	CMHBY219434	0.899464
CMHBY221503	CMHBY219434	0.541849
CMHBY204627	CMHBY219434	0.885752
CMHBY235214	CMHBY219434	0.671832
CMHBY202074	CMHBY219434	0.784573
CMHBY222115	CMHBY219434	0.858595
CMHBY204152	CMHBY219434	0.657465
CMHBY207538	CMHBY219434	0.922732
CMHBY201999	CMHBY219434	0.969418
pme1773	CMHBY219434	0.578099
mws0049	CMHBY219434	0.501026
mws2118	CMHBY219434	0.608616
pme0120	CMHBY219434	0.987453
pme2292	CMHBY219434	0.927431
pmb0501	CMHBY219434	0.944447
pme2693	CMHBY219434	0.961374
pme2433	CMHBY219434	0.974379
pme0010	CMHBY219434	0.948265
Lmgn001670	CMHBY219434	-0.933978
Lmtn004049	CMHBY219434	-0.92383
mws0040	CMHBY219434	-0.946558
mws1174	CMHBY219434	-0.93618
tZ	pme2433	0.953389
MEJA	CMHBY219434	0.922062
ABA	CMHBY219434	-0.852661
SAG	Lmgn001670	0.946013
SAG	Lmtn004049	0.945559
ABA-GE	CMHBY219434	-0.797393
BAP	CMHBY219434	-0.890818
cZR	CMHBY219434	-0.718838
CMHBY223257	CMHBY223255	0.920387
CMHBY223258	CMHBY223255	0.932659
CMHBY200901	CMHBY223255	0.77882
CMHBY207011	CMHBY223255	0.60757
CMHBY225837	CMHBY223255	0.631893
CMHBY228723	CMHBY223255	0.931045
CMHBY231007	CMHBY223255	0.809102
CMHBY221497	CMHBY223255	0.726489
CMHBY220349	CMHBY223255	0.832064
CMHBY221994	CMHBY223255	0.886691
CMHBY221996	CMHBY223255	0.765609
CMHBY219443	CMHBY223255	0.766426
CMHBY221498	CMHBY223255	0.898394
CMHBY221502	CMHBY223255	0.903002
CMHBY216018	CMHBY223255	0.669766
CMHBY221503	CMHBY223255	0.863954
CMHBY204627	CMHBY223255	0.533861
CMHBY235214	CMHBY223255	0.914488
CMHBY202074	CMHBY223255	0.951743
CMHBY200373	CMHBY223255	0.831242
CMHBY207538	CMHBY223255	0.712867
CMHBY201999	CMHBY223255	0.893345
Zmcp002924	CMHBY223255	0.765597
pme1793	CMHBY223255	0.83628
pme1773	CMHBY223255	0.875828
pme1777	CMHBY223255	0.811227
mws0049	CMHBY223255	0.866675
mws0032	CMHBY223255	0.69778
mws2118	CMHBY223255	0.913513
pme0120	CMHBY223255	0.833094
pme2292	CMHBY223255	0.93344
pmb0501	CMHBY223255	0.946868
pme2693	CMHBY223255	0.909291
pme2433	CMHBY223255	0.891065
pme0010	CMHBY223255	0.938906
Lmgn001670	CMHBY223255	-0.915892
Lmtn004049	CMHBY223255	-0.939252
mws0040	CMHBY223255	-0.919057
mws1174	CMHBY223255	-0.927153
pmb0501	CMHBY201999	0.982682
MEJA	CMHBY223255	0.895803
ABA	CMHBY223255	-0.946092
tZ	CMHBY221994	0.94257
tZ	CMHBY204627	0.941309
BAP	CMHBY223255	-0.583567
cZR	CMHBY223255	-0.84065
CMHBY223258	CMHBY223257	0.923794
CMHBY200901	CMHBY223257	0.925238
CMHBY210374	CMHBY223257	0.549575
CMHBY207011	CMHBY223257	0.796918
CMHBY220712	CMHBY223257	0.65551
CMHBY225837	CMHBY223257	0.782734
CMHBY228723	CMHBY223257	0.96683
CMHBY231007	CMHBY223257	0.942996
CMHBY232008	CMHBY223257	0.548112
CMHBY221497	CMHBY223257	0.910585
CMHBY220349	CMHBY223257	0.954211
CMHBY221994	CMHBY223257	0.942907
CMHBY221996	CMHBY223257	0.911662
CMHBY219443	CMHBY223257	0.937182
CMHBY221498	CMHBY223257	0.931141
CMHBY221502	CMHBY223257	0.832883
CMHBY216018	CMHBY223257	0.866985
CMHBY221503	CMHBY223257	0.744347
CMHBY204627	CMHBY223257	0.751859
CMHBY235214	CMHBY223257	0.84436
CMHBY202074	CMHBY223257	0.905352
CMHBY222115	CMHBY223257	0.705701
CMHBY200373	CMHBY223257	0.679371
CMHBY207538	CMHBY223257	0.865654
CMHBY201999	CMHBY223257	0.979088
Zmcp002924	CMHBY223257	0.586952
pme1793	CMHBY223257	0.68607
pme1773	CMHBY223257	0.762485
pme1777	CMHBY223257	0.654266
mws0049	CMHBY223257	0.717107
mws2118	CMHBY223257	0.790957
pme0120	CMHBY223257	0.948762
pme2292	CMHBY223257	0.947603
pmb0501	CMHBY223257	0.986478
pme2693	CMHBY223257	0.97366
pme2433	CMHBY223257	0.977261
pme0010	CMHBY223257	0.953675
Lmgn001670	CMHBY223257	-0.973674
Lmtn004049	CMHBY223257	-0.976332
mws0040	CMHBY223257	-0.983303
mws1174	CMHBY223257	-0.984293
tZ	CMHBY213360	0.938542
MEJA	CMHBY223257	0.970413
ABA	CMHBY223257	-0.938463
SA	Lmgn001670	0.938046
SAG	ABA	0.935158
ABA-GE	CMHBY223257	-0.632043
BAP	CMHBY223257	-0.766879
cZR	CMHBY223257	-0.83632
CMHBY200901	CMHBY223258	0.831316
CMHBY207011	CMHBY223258	0.665906
CMHBY225837	CMHBY223258	0.639478
CMHBY228723	CMHBY223258	0.896824
CMHBY231007	CMHBY223258	0.842999
CMHBY221497	CMHBY223258	0.722785
CMHBY220349	CMHBY223258	0.843585
CMHBY221994	CMHBY223258	0.872579
CMHBY221996	CMHBY223258	0.76938
CMHBY219443	CMHBY223258	0.829943
CMHBY221498	CMHBY223258	0.908646
CMHBY221502	CMHBY223258	0.923443
CMHBY216018	CMHBY223258	0.776642
CMHBY221503	CMHBY223258	0.869231
CMHBY204627	CMHBY223258	0.60076
CMHBY235214	CMHBY223258	0.933389
CMHBY202074	CMHBY223258	0.96563
CMHBY200373	CMHBY223258	0.783109
CMHBY207538	CMHBY223258	0.681874
CMHBY201999	CMHBY223258	0.90522
Zmcp002924	CMHBY223258	0.771627
pme1793	CMHBY223258	0.854119
pme1773	CMHBY223258	0.88858
pme1777	CMHBY223258	0.814057
mws0049	CMHBY223258	0.856534
mws0032	CMHBY223258	0.677407
mws2118	CMHBY223258	0.919881
pme0120	CMHBY223258	0.853147
pme2292	CMHBY223258	0.959776
pmb0501	CMHBY223258	0.942906
pme2693	CMHBY223258	0.908841
pme2433	CMHBY223258	0.901637
pme0010	CMHBY223258	0.904685
Lmgn001670	CMHBY223258	-0.903517
Lmtn004049	CMHBY223258	-0.952199
mws0040	CMHBY223258	-0.908994
mws1174	CMHBY223258	-0.917184
tZ	pme2693	0.920903
MEJA	CMHBY223258	0.915039
ABA	CMHBY223258	-0.903812
tZ	CMHBY223257	0.909469
tZ	pme0010	0.903772
ABA-GE	CMHBY223258	-0.539078
BAP	CMHBY223258	-0.702314
cZR	CMHBY223258	-0.763372
CMHBY210374	CMHBY200901	0.774384
CMHBY201030	CMHBY200901	0.716536
CMHBY207011	CMHBY200901	0.956591
CMHBY220712	CMHBY200901	0.853185
CMHBY225837	CMHBY200901	0.903518
CMHBY228723	CMHBY200901	0.817769
CMHBY231007	CMHBY200901	0.99514
CMHBY232008	CMHBY200901	0.783714
CMHBY221497	CMHBY200901	0.957196
CMHBY220349	CMHBY200901	0.983563
CMHBY221994	CMHBY200901	0.933252
CMHBY221996	CMHBY200901	0.973529
CMHBY219443	CMHBY200901	0.985202
CMHBY221498	CMHBY200901	0.89938
CMHBY221502	CMHBY200901	0.701805
CMHBY216018	CMHBY200901	0.917787
CMHBY221503	CMHBY200901	0.513938
CMHBY204627	CMHBY200901	0.919783
CMHBY235214	CMHBY200901	0.653519
CMHBY202074	CMHBY200901	0.761894
CMHBY222115	CMHBY200901	0.867665
CMHBY204152	CMHBY200901	0.672631
CMHBY207538	CMHBY200901	0.912812
CMHBY201999	CMHBY200901	0.962134
pme1773	CMHBY200901	0.552685
mws2118	CMHBY200901	0.577162
pme0120	CMHBY200901	0.98237
pme2292	CMHBY200901	0.91136
pmb0501	CMHBY200901	0.922283
pme2693	CMHBY200901	0.934217
pme2433	CMHBY200901	0.960206
pme0010	CMHBY200901	0.913311
Lmgn001670	CMHBY200901	-0.920004
Lmtn004049	CMHBY200901	-0.903885
mws0040	CMHBY200901	-0.923592
mws1174	CMHBY200901	-0.910056
tZ	pmb0501	0.90202
MEJA	CMHBY200901	0.914055
ABA	CMHBY200901	-0.801736
tZ	CMHBY222115	0.900826
tZ	CMHBY221498	0.890692
ABA-GE	CMHBY200901	-0.820048
BAP	CMHBY200901	-0.908527
cZR	CMHBY200901	-0.666057
CMHBY201030	CMHBY210374	0.95797
CMHBY207011	CMHBY210374	0.895482
CMHBY220712	CMHBY210374	0.98012
CMHBY225837	CMHBY210374	0.760521
CMHBY231007	CMHBY210374	0.759805
CMHBY232008	CMHBY210374	0.982844
CMHBY221497	CMHBY210374	0.828906
CMHBY220349	CMHBY210374	0.749339
CMHBY221994	CMHBY210374	0.642741
CMHBY221996	CMHBY210374	0.826693
CMHBY219443	CMHBY210374	0.779171
CMHBY221498	CMHBY210374	0.544706
CMHBY216018	CMHBY210374	0.695
CMHBY204627	CMHBY210374	0.925884
CMHBY222115	CMHBY210374	0.967821
CMHBY204152	CMHBY210374	0.971148
CMHBY207538	CMHBY210374	0.82327
CMHBY201999	CMHBY210374	0.607938
pme0120	CMHBY210374	0.750175
pmb0501	CMHBY210374	0.523305
pme2693	CMHBY210374	0.595412
pme2433	CMHBY210374	0.649776
pme0010	CMHBY210374	0.542203
Lmgn001670	CMHBY210374	-0.556327
mws0040	CMHBY210374	-0.588198
mws1174	CMHBY210374	-0.561232
tZ	CMHBY225837	0.88586
MEJA	CMHBY210374	0.510497
tZ	CMHBY220712	0.882432
tZ	pme2292	0.876313
ABA-GE	CMHBY210374	-0.762826
BAP	CMHBY210374	-0.722191
CMHBY232008	CMHBY201030	0.984268
CMHBY204152	CMHBY201030	0.967532
CMHBY220712	CMHBY201030	0.944994
CMHBY222115	CMHBY201030	0.900463
CMHBY204627	CMHBY201030	0.872154
CMHBY207011	CMHBY201030	0.863046
CMHBY225837	CMHBY201030	0.741557
CMHBY221497	CMHBY201030	0.732395
CMHBY221996	CMHBY201030	0.729911
tZ	CMHBY201030	0.726231
CMHBY219443	CMHBY201030	0.71353
CMHBY231007	CMHBY201030	0.68892
CMHBY207538	CMHBY201030	0.686834
CMHBY216018	CMHBY201030	0.676324
CMHBY220349	CMHBY201030	0.656651
pme0120	CMHBY201030	0.65191
pme2433	CMHBY201030	0.546951
CMHBY221994	CMHBY201030	0.527482
CMHBY201999	CMHBY201030	0.519787
tZ	CMHBY206187	0.875339
CMHBY201999	CMHBY216018	0.902134
mws0032	CMHBY201030	-0.530467
SAG	CMHBY201030	-0.546885
tZ	CMHBY207011	0.96118
CMHBY221996	CMHBY207011	0.950532
CMHBY220712	CMHBY207011	0.948825
CMHBY231007	CMHBY207011	0.946504
CMHBY219443	CMHBY207011	0.935748
CMHBY221497	CMHBY207011	0.932205
CMHBY220349	CMHBY207011	0.930704
CMHBY222115	CMHBY207011	0.930231
pme0120	CMHBY207011	0.926124
CMHBY232008	CMHBY207011	0.904181
CMHBY207538	CMHBY207011	0.904091
CMHBY225837	CMHBY207011	0.901959
pme2433	CMHBY207011	0.875889
CMHBY221994	CMHBY207011	0.870137
CMHBY201999	CMHBY207011	0.851816
CMHBY216018	CMHBY207011	0.847232
CMHBY204152	CMHBY207011	0.833613
pme2693	CMHBY207011	0.831467
CMHBY221498	CMHBY207011	0.825606
pme0010	CMHBY207011	0.811506
MEJA	CMHBY207011	0.794381
pme2292	CMHBY207011	0.792021
pmb0501	CMHBY207011	0.791942
CMHBY228723	CMHBY207011	0.657019
CMHBY202074	CMHBY207011	0.575811
CMHBY221502	CMHBY207011	0.526021
cZR	CMHBY207011	-0.520653
ABA	CMHBY207011	-0.659203
Lmtn004049	CMHBY207011	-0.769631
tZ	CMHBY210374	0.815926
SA	CMHBY207011	-0.784097
mws1174	CMHBY207011	-0.791262
tZ	CMHBY228723	0.807365
tZ	CMHBY232008	0.80509
Lmgn001670	CMHBY207011	-0.81225
mws0040	CMHBY207011	-0.813047
SAG	CMHBY207011	-0.857214
CMHBY225837	CMHBY220712	0.853583
CMHBY228723	CMHBY220712	0.525652
CMHBY231007	CMHBY220712	0.844518
CMHBY232008	CMHBY220712	0.982781
CMHBY221497	CMHBY220712	0.889617
CMHBY220349	CMHBY220712	0.827761
CMHBY221994	CMHBY220712	0.724889
CMHBY221996	CMHBY220712	0.887529
CMHBY219443	CMHBY220712	0.849201
CMHBY221498	CMHBY220712	0.658022
CMHBY216018	CMHBY220712	0.780683
CMHBY204627	CMHBY220712	0.947507
CMHBY222115	CMHBY220712	0.98144
CMHBY204152	CMHBY220712	0.95278
CMHBY207538	CMHBY220712	0.862117
CMHBY201999	CMHBY220712	0.711207
pme0120	CMHBY220712	0.824943
pme2292	CMHBY220712	0.592756
pmb0501	CMHBY220712	0.635028
pme2693	CMHBY220712	0.694944
pme2433	CMHBY220712	0.735442
pme0010	CMHBY220712	0.648644
Lmgn001670	CMHBY220712	-0.65879
Lmtn004049	CMHBY220712	-0.594409
mws0040	CMHBY220712	-0.68251
mws1174	CMHBY220712	-0.654403
tZ	CMHBY223258	0.780973
MEJA	CMHBY220712	0.625864
tZ	CMHBY223255	0.765128
BAP	CMHBY201030	-0.749631
ABA-GE	CMHBY220712	-0.827368
BAP	CMHBY220712	-0.813393
CMHBY228723	CMHBY225837	0.674228
CMHBY231007	CMHBY225837	0.900384
CMHBY232008	CMHBY225837	0.79963
CMHBY221497	CMHBY225837	0.878292
CMHBY220349	CMHBY225837	0.868687
CMHBY221994	CMHBY225837	0.761804
CMHBY221996	CMHBY225837	0.878979
CMHBY219443	CMHBY225837	0.856575
CMHBY221498	CMHBY225837	0.746107
CMHBY221502	CMHBY225837	0.556578
CMHBY216018	CMHBY225837	0.879224
CMHBY204627	CMHBY225837	0.81365
CMHBY202074	CMHBY225837	0.610635
CMHBY222115	CMHBY225837	0.836484
CMHBY204152	CMHBY225837	0.734223
CMHBY207538	CMHBY225837	0.780319
CMHBY201999	CMHBY225837	0.863188
pme0120	CMHBY225837	0.851478
pme2292	CMHBY225837	0.792889
pmb0501	CMHBY225837	0.801899
pme2693	CMHBY225837	0.818503
pme2433	CMHBY225837	0.806275
pme0010	CMHBY225837	0.81962
Lmgn001670	CMHBY225837	-0.773123
Lmtn004049	CMHBY225837	-0.747102
mws0040	CMHBY225837	-0.761116
mws1174	CMHBY225837	-0.74277
pme1773	CMHBY202074	0.957569
MEJA	CMHBY225837	0.770802
ABA	CMHBY225837	-0.633954
tZ	CMHBY204152	0.712856
tZ	CMHBY221502	0.655526
ABA-GE	CMHBY225837	-0.792874
BAP	CMHBY225837	-0.868814
CMHBY231007	CMHBY228723	0.853371
CMHBY221497	CMHBY228723	0.830796
CMHBY220349	CMHBY228723	0.876489
CMHBY221994	CMHBY228723	0.869826
CMHBY221996	CMHBY228723	0.833847
CMHBY219443	CMHBY228723	0.852607
CMHBY221498	CMHBY228723	0.872195
CMHBY221502	CMHBY228723	0.794506
CMHBY216018	CMHBY228723	0.804239
CMHBY221503	CMHBY228723	0.778453
CMHBY204627	CMHBY228723	0.614248
CMHBY235214	CMHBY228723	0.849956
CMHBY202074	CMHBY228723	0.891942
CMHBY222115	CMHBY228723	0.606619
CMHBY200373	CMHBY228723	0.771456
CMHBY207538	CMHBY228723	0.788885
CMHBY201999	CMHBY228723	0.916766
Zmcp002924	CMHBY228723	0.678264
pme1793	CMHBY228723	0.727669
pme1773	CMHBY228723	0.779501
pme1777	CMHBY228723	0.706475
mws0049	CMHBY228723	0.772885
mws0032	CMHBY228723	0.597345
mws2118	CMHBY228723	0.827815
pme0120	CMHBY228723	0.874284
pme2292	CMHBY228723	0.890995
pmb0501	CMHBY228723	0.959024
pme2693	CMHBY228723	0.942409
pme2433	CMHBY228723	0.916188
pme0010	CMHBY228723	0.916775
Lmgn001670	CMHBY228723	-0.927308
Lmtn004049	CMHBY228723	-0.941698
mws0040	CMHBY228723	-0.958767
mws1174	CMHBY228723	-0.968656
tZ	CMHBY235214	0.607101
MEJA	CMHBY228723	0.901984
ABA	CMHBY228723	-0.962236
Lmgn001670	CMHBY213818	-0.813236
tZ	CMHBY200046	0.589786
BAP	CMHBY228723	-0.598966
cZR	CMHBY228723	-0.915117
CMHBY232008	CMHBY231007	0.765379
CMHBY221497	CMHBY231007	0.966212
CMHBY220349	CMHBY231007	0.994301
CMHBY221994	CMHBY231007	0.946506
CMHBY221996	CMHBY231007	0.98438
CMHBY219443	CMHBY231007	0.985572
CMHBY221498	CMHBY231007	0.916453
CMHBY221502	CMHBY231007	0.712398
CMHBY216018	CMHBY231007	0.915583
CMHBY221503	CMHBY231007	0.536718
CMHBY204627	CMHBY231007	0.898116
CMHBY235214	CMHBY231007	0.672345
CMHBY202074	CMHBY231007	0.780633
CMHBY222115	CMHBY231007	0.866984
CMHBY204152	CMHBY231007	0.66154
CMHBY207538	CMHBY231007	0.916057
CMHBY201999	CMHBY231007	0.971217
pme1773	CMHBY231007	0.572556
mws2118	CMHBY231007	0.603869
pme0120	CMHBY231007	0.99009
pme2292	CMHBY231007	0.925938
pmb0501	CMHBY231007	0.943585
pme2693	CMHBY231007	0.95886
pme2433	CMHBY231007	0.973511
pme0010	CMHBY231007	0.93771
Lmgn001670	CMHBY231007	-0.934076
Lmtn004049	CMHBY231007	-0.923109
mws0040	CMHBY231007	-0.947751
mws1174	CMHBY231007	-0.936322
tZ	mws2118	0.526445
MEJA	CMHBY231007	0.917163
ABA	CMHBY231007	-0.837483
mws1174	CMHBY205783	-0.804866
SAG	pme1777	-0.515927
ABA-GE	CMHBY231007	-0.798046
BAP	CMHBY231007	-0.890265
cZR	CMHBY231007	-0.714923
CMHBY221497	CMHBY232008	0.822047
CMHBY220349	CMHBY232008	0.740835
CMHBY221994	CMHBY232008	0.612336
CMHBY221996	CMHBY232008	0.811393
CMHBY219443	CMHBY232008	0.785961
CMHBY221498	CMHBY232008	0.539238
CMHBY216018	CMHBY232008	0.744639
CMHBY204627	CMHBY232008	0.915773
CMHBY222115	CMHBY232008	0.957655
CMHBY204152	CMHBY232008	0.973861
CMHBY207538	CMHBY232008	0.781914
CMHBY201999	CMHBY232008	0.615543
pme0120	CMHBY232008	0.734817
pmb0501	CMHBY232008	0.520699
pme2693	CMHBY232008	0.589291
pme2433	CMHBY232008	0.637366
pme0010	CMHBY232008	0.530837
Lmgn001670	CMHBY232008	-0.550942
mws0040	CMHBY232008	-0.569009
mws1174	CMHBY232008	-0.541002
SA	CMHBY232008	-0.527032
MEJA	CMHBY232008	0.517789
SAG	CMHBY204152	-0.536206
ABA-GE	CMHBY201030	-0.809746
ABA-GE	CMHBY232008	-0.817891
BAP	CMHBY232008	-0.774092
CMHBY220349	CMHBY221497	0.973543
tZ	CMHBY221497	0.971552
CMHBY219443	CMHBY221497	0.967329
pme0120	CMHBY221497	0.957312
CMHBY207538	CMHBY221497	0.955484
pme2433	CMHBY221497	0.94013
CMHBY201999	CMHBY221497	0.926619
CMHBY222115	CMHBY221497	0.919813
pme2693	CMHBY221497	0.914527
CMHBY221994	CMHBY221497	0.907141
CMHBY204627	CMHBY221497	0.906477
CMHBY216018	CMHBY221497	0.887075
pmb0501	CMHBY221497	0.883383
pme0010	CMHBY221497	0.880671
MEJA	CMHBY221497	0.869925
CMHBY221498	CMHBY221497	0.842054
pme2292	CMHBY221497	0.829568
CMHBY204152	CMHBY221497	0.741282
CMHBY202074	CMHBY221497	0.675903
CMHBY221502	CMHBY221497	0.587398
CMHBY235214	CMHBY221497	0.565654
cZR	CMHBY221497	-0.724967
ABA-GE	CMHBY221497	-0.776365
ABA	CMHBY221497	-0.795382
SA	CMHBY210374	-0.547292
BAP	CMHBY221497	-0.837699
Lmtn004049	CMHBY221497	-0.857523
SAG	pme1793	-0.553221
mws0049	CMHBY200373	0.971317
SA	CMHBY221497	-0.88695
Lmgn001670	CMHBY221497	-0.898866
mws1174	CMHBY221497	-0.902579
CMHBY221996	CMHBY220349	0.989215
pme2433	CMHBY220349	0.986782
tZ	CMHBY220349	0.983273
CMHBY219443	CMHBY220349	0.981553
CMHBY201999	CMHBY220349	0.970085
pme2693	CMHBY220349	0.969705
CMHBY221994	CMHBY220349	0.964865
pmb0501	CMHBY220349	0.950609
pme0010	CMHBY220349	0.949915
CMHBY207538	CMHBY220349	0.93293
pme2292	CMHBY220349	0.925884
CMHBY221498	CMHBY220349	0.923592
MEJA	CMHBY220349	0.920452
CMHBY216018	CMHBY220349	0.88934
CMHBY204627	CMHBY220349	0.883216
CMHBY222115	CMHBY220349	0.859324
CMHBY202074	CMHBY220349	0.78914
CMHBY221502	CMHBY220349	0.71439
CMHBY235214	CMHBY220349	0.686186
CMHBY204152	CMHBY220349	0.64365
mws2118	CMHBY220349	0.622452
pme1773	CMHBY220349	0.583709
CMHBY221503	CMHBY220349	0.547953
mws0049	CMHBY220349	0.516086
cZR	CMHBY220349	-0.768325
ABA-GE	CMHBY220349	-0.768819
BAP	CMHBY220349	-0.861764
SA	Zmcp002924	-0.58687
ABA	CMHBY220349	-0.868305
Lmtn004049	CMHBY220349	-0.93233
SAG	mws0049	-0.597285
SAG	CMHBY221503	-0.608104
SA	CMHBY220349	-0.939873
Lmgn001670	CMHBY220349	-0.94554
mws1174	CMHBY220349	-0.956319
CMHBY221996	CMHBY221994	0.934269
CMHBY219443	CMHBY221994	0.925607
CMHBY221498	CMHBY221994	0.971748
CMHBY221502	CMHBY221994	0.793053
CMHBY216018	CMHBY221994	0.762355
CMHBY221503	CMHBY221994	0.629033
CMHBY204627	CMHBY221994	0.825043
CMHBY235214	CMHBY221994	0.765632
CMHBY202074	CMHBY221994	0.836394
CMHBY222115	CMHBY221994	0.745392
CMHBY204152	CMHBY221994	0.517168
CMHBY200373	CMHBY221994	0.579485
CMHBY207538	CMHBY221994	0.919066
CMHBY201999	CMHBY221994	0.933257
pme1793	CMHBY221994	0.576111
pme1773	CMHBY221994	0.665678
pme1777	CMHBY221994	0.550273
mws0049	CMHBY221994	0.612437
mws2118	CMHBY221994	0.711449
pme0120	CMHBY221994	0.962726
pme2292	CMHBY221994	0.92912
pmb0501	CMHBY221994	0.937217
pme2693	CMHBY221994	0.939901
pme2433	CMHBY221994	0.979827
pme0010	CMHBY221994	0.94567
Lmgn001670	CMHBY221994	-0.960418
Lmtn004049	CMHBY221994	-0.938155
mws0040	CMHBY221994	-0.958846
mws1174	CMHBY221994	-0.951433
SA	CMHBY206187	-0.623368
MEJA	CMHBY221994	0.939403
ABA	CMHBY221994	-0.897365
SA	pme1777	-0.631509
SAG	pme1773	-0.633946
ABA-GE	CMHBY221994	-0.692388
BAP	CMHBY221994	-0.808749
cZR	CMHBY221994	-0.775093
CMHBY219443	CMHBY221996	0.976208
CMHBY221498	CMHBY221996	0.87968
CMHBY221502	CMHBY221996	0.608627
CMHBY216018	CMHBY221996	0.887523
CMHBY204627	CMHBY221996	0.916175
CMHBY235214	CMHBY221996	0.57916
CMHBY202074	CMHBY221996	0.696774
CMHBY222115	CMHBY221996	0.920338
CMHBY204152	CMHBY221996	0.731318
CMHBY207538	CMHBY221996	0.946973
CMHBY201999	CMHBY221996	0.93504
mws2118	CMHBY221996	0.516549
pme0120	CMHBY221996	0.984896
pme2292	CMHBY221996	0.869886
pmb0501	CMHBY221996	0.908768
pme2693	CMHBY221996	0.941917
pme2433	CMHBY221996	0.957304
pme0010	CMHBY221996	0.912953
Lmgn001670	CMHBY221996	-0.902571
Lmtn004049	CMHBY221996	-0.879839
mws0040	CMHBY221996	-0.934996
mws1174	CMHBY221996	-0.923963
SA	CMHBY220712	-0.644223
MEJA	CMHBY221996	0.862321
ABA	CMHBY221996	-0.821509
SAG	CMHBY232008	-0.650891
SA	pme1793	-0.670042
ABA-GE	CMHBY221996	-0.770797
BAP	CMHBY221996	-0.842386
cZR	CMHBY221996	-0.749032
CMHBY221498	CMHBY219443	0.891274
CMHBY221502	CMHBY219443	0.66207
CMHBY216018	CMHBY219443	0.93311
CMHBY221503	CMHBY219443	0.504294
CMHBY204627	CMHBY219443	0.916456
CMHBY235214	CMHBY219443	0.649527
CMHBY202074	CMHBY219443	0.745801
CMHBY222115	CMHBY219443	0.878945
CMHBY204152	CMHBY219443	0.666555
CMHBY207538	CMHBY219443	0.924202
CMHBY201999	CMHBY219443	0.948381
pme1773	CMHBY219443	0.535233
mws2118	CMHBY219443	0.577208
pme0120	CMHBY219443	0.982003
pme2292	CMHBY219443	0.885754
pmb0501	CMHBY219443	0.919736
pme2693	CMHBY219443	0.937145
pme2433	CMHBY219443	0.963938
pme0010	CMHBY219443	0.893538
Lmgn001670	CMHBY219443	-0.918854
Lmtn004049	CMHBY219443	-0.896831
mws0040	CMHBY219443	-0.935557
mws1174	CMHBY219443	-0.927979
SAG	CMHBY210374	-0.673046
MEJA	CMHBY219443	0.903032
ABA	CMHBY219443	-0.819138
Zmcp002924	CMHBY200373	0.963106
SAG	mws2118	-0.690453
ABA-GE	CMHBY219443	-0.781208
BAP	CMHBY219443	-0.863033
cZR	CMHBY219443	-0.732864
CMHBY221502	CMHBY221498	0.846322
CMHBY216018	CMHBY221498	0.750465
CMHBY221503	CMHBY221498	0.704987
CMHBY204627	CMHBY221498	0.758913
CMHBY235214	CMHBY221498	0.818527
CMHBY202074	CMHBY221498	0.874605
CMHBY222115	CMHBY221498	0.661598
CMHBY200373	CMHBY221498	0.635659
CMHBY207538	CMHBY221498	0.846432
CMHBY201999	CMHBY221498	0.90893
Zmcp002924	CMHBY221498	0.550473
pme1793	CMHBY221498	0.662356
pme1773	CMHBY221498	0.730064
pme1777	CMHBY221498	0.63235
mws0049	CMHBY221498	0.676965
mws2118	CMHBY221498	0.774722
pme0120	CMHBY221498	0.926134
pme2292	CMHBY221498	0.938386
pmb0501	CMHBY221498	0.934091
pme2693	CMHBY221498	0.919799
pme2433	CMHBY221498	0.948207
pme0010	CMHBY221498	0.930318
Lmgn001670	CMHBY221498	-0.951768
Lmtn004049	CMHBY221498	-0.932235
mws0040	CMHBY221498	-0.936086
mws1174	CMHBY221498	-0.929184
ABA	CMHBY213818	-0.835571
MEJA	CMHBY221498	0.937656
ABA	CMHBY221498	-0.889607
SA	CMHBY222115	-0.704981
SA	mws0049	-0.706761
ABA-GE	CMHBY221498	-0.652678
BAP	CMHBY221498	-0.79153
cZR	CMHBY221498	-0.72978
CMHBY216018	CMHBY221502	0.59107
CMHBY221503	CMHBY221502	0.94207
CMHBY235214	CMHBY221502	0.971337
CMHBY202074	CMHBY221502	0.977312
CMHBY200373	CMHBY221502	0.835782
CMHBY207538	CMHBY221502	0.558034
CMHBY201999	CMHBY221502	0.817628
Zmcp002924	CMHBY221502	0.824302
pme1793	CMHBY221502	0.922583
pme1773	CMHBY221502	0.963147
pme1777	CMHBY221502	0.90399
mws0049	CMHBY221502	0.911292
mws0032	CMHBY221502	0.750897
mws2118	CMHBY221502	0.936973
pme0120	CMHBY221502	0.705686
pme2292	CMHBY221502	0.898718
pmb0501	CMHBY221502	0.847141
pme2693	CMHBY221502	0.787472
pme2433	CMHBY221502	0.791016
pme0010	CMHBY221502	0.833611
Lmgn001670	CMHBY221502	-0.842215
Lmtn004049	CMHBY221502	-0.887341
mws0040	CMHBY221502	-0.79403
mws1174	CMHBY221502	-0.796521
SA	CMHBY221503	-0.709523
MEJA	CMHBY221502	0.890434
ABA	CMHBY221502	-0.827465
Lmtn004049	CMHBY205783	-0.838339
SAG	CMHBY200046	-0.714312
BAP	CMHBY221502	-0.652879
cZR	CMHBY221502	-0.593493
pme0120	CMHBY216018	0.88903
pme2693	CMHBY216018	0.882087
tZ	CMHBY216018	0.87453
pmb0501	CMHBY216018	0.864655
pme2433	CMHBY216018	0.858941
pme2292	CMHBY216018	0.826216
CMHBY222115	CMHBY216018	0.82154
pme0010	CMHBY216018	0.818164
MEJA	CMHBY216018	0.812498
CMHBY204627	CMHBY216018	0.809192
CMHBY207538	CMHBY216018	0.775194
CMHBY202074	CMHBY216018	0.694044
CMHBY204152	CMHBY216018	0.607702
CMHBY235214	CMHBY216018	0.581226
mws2118	CMHBY216018	0.523128
pme1773	CMHBY216018	0.502443
cZR	CMHBY216018	-0.644398
ABA	CMHBY216018	-0.737591
ABA-GE	CMHBY216018	-0.750331
SAG	CMHBY221502	-0.72404
Lmgn001670	CMHBY216018	-0.807652
BAP	CMHBY216018	-0.820872
SAG	CMHBY235214	-0.730687
SA	pme1773	-0.732991
Lmtn004049	CMHBY216018	-0.827816
mws1174	CMHBY216018	-0.840841
mws0040	CMHBY216018	-0.843575
CMHBY235214	CMHBY221503	0.974303
CMHBY202074	CMHBY221503	0.941812
CMHBY200373	CMHBY221503	0.940369
CMHBY201999	CMHBY221503	0.691141
Zmcp002924	CMHBY221503	0.948394
pme1793	CMHBY221503	0.986882
pme1773	CMHBY221503	0.995326
pme1777	CMHBY221503	0.986594
mws0049	CMHBY221503	0.98709
mws0032	CMHBY221503	0.90546
mws2118	CMHBY221503	0.977575
pme0120	CMHBY221503	0.542167
pme2292	CMHBY221503	0.783075
pmb0501	CMHBY221503	0.757946
pme2693	CMHBY221503	0.680836
pme2433	CMHBY221503	0.65319
pme0010	CMHBY221503	0.714369
Lmgn001670	CMHBY221503	-0.72272
Lmtn004049	CMHBY221503	-0.786279
mws0040	CMHBY221503	-0.688997
mws1174	CMHBY221503	-0.707922
MEJA	CMHBY221503	0.768595
ABA	CMHBY221503	-0.781128
SAG	CMHBY206187	-0.733229
SA	CMHBY204627	-0.734631
cZR	CMHBY221503	-0.621751
CMHBY222115	CMHBY204627	0.941459
CMHBY204152	CMHBY204627	0.834074
CMHBY207538	CMHBY204627	0.925731
CMHBY201999	CMHBY204627	0.793635
pme0120	CMHBY204627	0.897312
pme2292	CMHBY204627	0.692486
pmb0501	CMHBY204627	0.724399
pme2693	CMHBY204627	0.756913
pme2433	CMHBY204627	0.825888
pme0010	CMHBY204627	0.716883
Lmgn001670	CMHBY204627	-0.769882
Lmtn004049	CMHBY204627	-0.707013
mws0040	CMHBY204627	-0.774208
mws1174	CMHBY204627	-0.747278
SAG	CMHBY220712	-0.74986
MEJA	CMHBY204627	0.752831
ABA	CMHBY204627	-0.601004
SA	CMHBY225837	-0.761035
ABA-GE	CMHBY207011	-0.887526
ABA-GE	CMHBY204627	-0.814982
BAP	CMHBY204627	-0.839439
cZR	CMHBY204627	-0.503729
CMHBY202074	CMHBY235214	0.979091
CMHBY200373	CMHBY235214	0.917084
CMHBY207538	CMHBY235214	0.541035
CMHBY201999	CMHBY235214	0.794641
Zmcp002924	CMHBY235214	0.89865
pme1793	CMHBY235214	0.946572
pme1773	CMHBY235214	0.981619
pme1777	CMHBY235214	0.948725
mws0049	CMHBY235214	0.960778
mws0032	CMHBY235214	0.836883
mws2118	CMHBY235214	0.974885
pme0120	CMHBY235214	0.680747
pme2292	CMHBY235214	0.863796
pmb0501	CMHBY235214	0.844677
pme2693	CMHBY235214	0.780829
pme2433	CMHBY235214	0.780471
pme0010	CMHBY235214	0.805285
Lmgn001670	CMHBY235214	-0.840559
Lmtn004049	CMHBY235214	-0.879627
mws0040	CMHBY235214	-0.80502
mws1174	CMHBY235214	-0.816508
SA	mws2118	-0.784802
MEJA	CMHBY235214	0.86972
ABA	CMHBY235214	-0.854586
Lmtn004049	CMHBY213818	-0.868571
SA	CMHBY221502	-0.798279
BAP	CMHBY235214	-0.537658
cZR	CMHBY235214	-0.695389
mws2118	CMHBY202074	0.953815
pme2292	CMHBY202074	0.942039
pmb0501	CMHBY202074	0.919769
mws0049	CMHBY202074	0.919158
pme1793	CMHBY202074	0.91866
MEJA	CMHBY202074	0.917808
pme0010	CMHBY202074	0.898709
pme1777	CMHBY202074	0.891217
CMHBY201999	CMHBY202074	0.883622
pme2693	CMHBY202074	0.87338
pme2433	CMHBY202074	0.861652
CMHBY200373	CMHBY202074	0.85543
Zmcp002924	CMHBY202074	0.834348
pme0120	CMHBY202074	0.779477
mws0032	CMHBY202074	0.753507
tZ	CMHBY202074	0.715987
CMHBY207538	CMHBY202074	0.628606
BAP	CMHBY202074	-0.654473
cZR	CMHBY202074	-0.730511
SAG	CMHBY202074	-0.816556
SA	CMHBY200046	-0.798789
mws0040	CMHBY202074	-0.873066
SA	CMHBY202074	-0.879451
SAG	CMHBY225837	-0.799495
ABA	CMHBY205783	-0.87999
mws1174	CMHBY202074	-0.882441
Lmgn001670	CMHBY202074	-0.896747
CMHBY204152	CMHBY222115	0.918058
CMHBY207538	CMHBY222115	0.885979
CMHBY201999	CMHBY222115	0.753755
pme0120	CMHBY222115	0.858745
pme2292	CMHBY222115	0.624886
pmb0501	CMHBY222115	0.688414
pme2693	CMHBY222115	0.751788
pme2433	CMHBY222115	0.775431
pme0010	CMHBY222115	0.692967
Lmgn001670	CMHBY222115	-0.694376
Lmtn004049	CMHBY222115	-0.64708
mws0040	CMHBY222115	-0.744138
mws1174	CMHBY222115	-0.721375
SA	CMHBY235214	-0.803835
MEJA	CMHBY222115	0.64362
ABA	CMHBY222115	-0.57062
SAG	CMHBY222115	-0.804038
ABA	CMHBY202074	-0.902647
ABA-GE	CMHBY222115	-0.777954
BAP	CMHBY222115	-0.770681
cZR	CMHBY222115	-0.545727
CMHBY207538	CMHBY204152	0.702356
mws0032	CMHBY204152	-0.57176
pme0120	CMHBY204152	0.630352
pme2433	CMHBY204152	0.523022
SAG	CMHBY204627	-0.826383
SA	CMHBY225270	-0.830761
ABA-GE	CMHBY204152	-0.749816
BAP	CMHBY204152	-0.681146
pme1777	CMHBY200373	0.962219
mws0032	CMHBY200373	0.95622
mws2118	CMHBY200373	0.95185
pme1773	CMHBY200373	0.928781
pme1793	CMHBY200373	0.926273
pmb0501	CMHBY200373	0.682088
MEJA	CMHBY200373	0.671668
pme2292	CMHBY200373	0.669139
pme0010	CMHBY200373	0.636406
pme2693	CMHBY200373	0.617607
pme2433	CMHBY200373	0.584955
CMHBY201999	CMHBY200373	0.57926
SAG	CMHBY200373	-0.572189
Lmgn001670	CMHBY200373	-0.647915
mws0040	CMHBY200373	-0.657069
SA	CMHBY200373	-0.680245
mws1174	CMHBY200373	-0.682122
cZR	CMHBY200373	-0.722074
Lmtn004049	CMHBY200373	-0.722302
SA	CMHBY216018	-0.847245
BAP	CMHBY207011	-0.925043
ABA	CMHBY200373	-0.798461
pme0120	CMHBY207538	0.934046
pme2433	CMHBY207538	0.912044
CMHBY201999	CMHBY207538	0.86377
MEJA	CMHBY207538	0.854118
pme2693	CMHBY207538	0.852234
pme0010	CMHBY207538	0.834068
pmb0501	CMHBY207538	0.828897
pme2292	CMHBY207538	0.767591
ABA-GE	CMHBY207538	-0.698289
cZR	CMHBY207538	-0.712758
BAP	CMHBY207538	-0.762394
SAG	CMHBY223258	-0.864567
ABA	CMHBY207538	-0.789319
Lmtn004049	CMHBY207538	-0.818598
SA	CMHBY207538	-0.86606
SAG	CMHBY223255	-0.868298
mws1174	CMHBY207538	-0.872151
mws0040	CMHBY207538	-0.889221
Lmgn001670	CMHBY207538	-0.889663
pme2693	CMHBY201999	0.976537
pme2433	CMHBY201999	0.975377
pme0010	CMHBY201999	0.968529
pme2292	CMHBY201999	0.964336
pme0120	CMHBY201999	0.960718
MEJA	CMHBY201999	0.957145
tZ	CMHBY201999	0.943198
mws2118	CMHBY201999	0.731896
pme1773	CMHBY201999	0.720151
mws0049	CMHBY201999	0.653636
pme1793	CMHBY201999	0.644845
pme1777	CMHBY201999	0.586285
Zmcp002924	CMHBY201999	0.511617
ABA-GE	CMHBY201999	-0.707727
cZR	CMHBY201999	-0.763774
BAP	CMHBY201999	-0.833465
SAG	CMHBY216018	-0.878609
ABA	CMHBY201999	-0.89492
SA	CMHBY201999	-0.953115
Lmtn004049	CMHBY202074	-0.939649
mws0040	CMHBY221497	-0.914104
SAG	CMHBY201999	-0.957674
mws1174	CMHBY201999	-0.961632
Lmgn001670	CMHBY201999	-0.96266
pme1793	Zmcp002924	0.965205
pme1773	Zmcp002924	0.936708
pme1777	Zmcp002924	0.978123
mws0049	Zmcp002924	0.974827
mws0032	Zmcp002924	0.988098
mws2118	Zmcp002924	0.945081
pme2292	Zmcp002924	0.635919
pmb0501	Zmcp002924	0.613795
pme2693	Zmcp002924	0.542209
pme0010	Zmcp002924	0.567803
Lmgn001670	Zmcp002924	-0.560653
Lmtn004049	Zmcp002924	-0.657196
mws0040	Zmcp002924	-0.560562
mws1174	Zmcp002924	-0.588096
MEJA	Zmcp002924	0.584268
ABA	Zmcp002924	-0.704224
tZ	Lmtn004049	-0.888867
cZR	Zmcp002924	-0.608286
pme1773	pme1793	0.985312
pme1777	pme1793	0.98345
mws0049	pme1793	0.982144
mws0032	pme1793	0.925363
mws2118	pme1793	0.972307
pme2292	pme1793	0.765411
pmb0501	pme1793	0.721713
pme2693	pme1793	0.649881
pme2433	pme1793	0.602487
pme0010	pme1793	0.686811
Lmgn001670	pme1793	-0.66081
Lmtn004049	pme1793	-0.754711
mws0040	pme1793	-0.644637
mws1174	pme1793	-0.664903
MEJA	pme1793	0.703189
ABA	pme1793	-0.750375
SAG	CMHBY225270	-0.893035
SA	tZ	-0.896247
cZR	pme1793	-0.585412
pme1777	pme1773	0.980036
mws0049	pme1773	0.982639
mws0032	pme1773	0.887583
mws2118	pme1773	0.979366
pme0120	pme1773	0.576502
pme2292	pme1773	0.81489
pmb0501	pme1773	0.77831
pme2693	pme1773	0.708003
pme2433	pme1773	0.685883
pme0010	pme1773	0.744383
Lmgn001670	pme1773	-0.745416
Lmtn004049	pme1773	-0.815658
mws0040	pme1773	-0.713901
mws1174	pme1773	-0.730427
MEJA	pme1773	0.794057
ABA	pme1773	-0.798534
SA	CMHBY200901	-0.899837
SA	CMHBY223258	-0.905461
cZR	pme1773	-0.622628
mws0049	pme1777	0.991301
mws0032	pme1777	0.955239
mws2118	pme1777	0.968299
pme2292	pme1777	0.700024
pmb0501	pme1777	0.66893
pme2693	pme1777	0.587585
pme2433	pme1777	0.561267
pme0010	pme1777	0.625122
Lmgn001670	pme1777	-0.637131
Lmtn004049	pme1777	-0.712744
mws0040	pme1777	-0.608033
mws1174	pme1777	-0.629283
MEJA	pme1777	0.68523
ABA	pme1777	-0.729657
tZ	mws1174	-0.90729
SA	CMHBY221996	-0.90782
cZR	pme1777	-0.580602
mws0032	mws0049	0.945724
mws2118	mws0049	0.986326
pme0120	mws0049	0.520539
pme2292	mws0049	0.752595
pmb0501	mws0049	0.736234
pme2693	mws0049	0.662331
pme2433	mws0049	0.630249
pme0010	mws0049	0.693172
Lmgn001670	mws0049	-0.692623
Lmtn004049	mws0049	-0.770456
mws0040	mws0049	-0.680838
mws1174	mws0049	-0.702659
MEJA	mws0049	0.72916
ABA	mws0049	-0.796245
SA	CMHBY219443	-0.910557
SAG	pme2292	-0.911681
cZR	mws0049	-0.667881
mws2118	mws0032	0.900482
pme2292	mws0032	0.527067
pmb0501	mws0032	0.510123
Lmtn004049	mws0032	-0.556393
ABA	mws0032	-0.632826
cZR	mws0032	-0.561367
pme0120	mws2118	0.62976
pme2292	mws2118	0.832352
pmb0501	mws2118	0.813317
pme2693	mws2118	0.751881
pme2433	mws2118	0.724591
pme0010	mws2118	0.774287
Lmgn001670	mws2118	-0.765019
Lmtn004049	mws2118	-0.839413
mws0040	mws2118	-0.763779
mws1174	mws2118	-0.783832
SAG	CMHBY221498	-0.911695
MEJA	mws2118	0.794655
ABA	mws2118	-0.8565
SA	CMHBY221498	-0.911769
tZ	Lmgn001670	-0.916211
cZR	mws2118	-0.723241
pme2292	pme0120	0.918001
pmb0501	pme0120	0.948525
pme2693	pme0120	0.963251
pme2433	pme0120	0.97899
pme0010	pme0120	0.936563
Lmgn001670	pme0120	-0.933691
Lmtn004049	pme0120	-0.930379
mws0040	pme0120	-0.965276
mws1174	pme0120	-0.955817
SA	CMHBY223255	-0.918338
MEJA	pme0120	0.915674
ABA	pme0120	-0.872444
SA	CMHBY231007	-0.922749
tZ	mws0040	-0.926031
ABA-GE	pme0120	-0.74846
BAP	pme0120	-0.844122
cZR	pme0120	-0.772102
pmb0501	pme2292	0.976103
pme2693	pme2292	0.964311
pme2433	pme2292	0.95379
pme0010	pme2292	0.976967
Lmgn001670	pme2292	-0.939399
Lmtn004049	pme2292	-0.974366
mws0040	pme2292	-0.941853
mws1174	pme2292	-0.94286
SAG	MEJA	-0.926131
MEJA	pme2292	0.93658
ABA	pme2292	-0.907843
SAG	CMHBY207538	-0.928569
SA	CMHBY221994	-0.932249
ABA-GE	pme2292	-0.671379
BAP	pme2292	-0.815989
cZR	pme2292	-0.745012
pme2693	pmb0501	0.988785
pme2433	pmb0501	0.971927
pme0010	pmb0501	0.980555
Lmgn001670	pmb0501	-0.961407
Lmtn004049	pmb0501	-0.983655
mws0040	pmb0501	-0.982259
mws1174	pmb0501	-0.983931
SA	MEJA	-0.933391
MEJA	pmb0501	0.947511
ABA	pmb0501	-0.94626
SA	CMHBY219434	-0.933437
SAG	CMHBY228723	-0.935575
ABA-GE	pmb0501	-0.616736
BAP	pmb0501	-0.761902
cZR	pmb0501	-0.835451
pme2433	pme2693	0.979192
pme0010	pme2693	0.982448
Lmgn001670	pme2693	-0.943538
Lmtn004049	pme2693	-0.9727
mws0040	pme2693	-0.983931
mws1174	pme2693	-0.986141
SA	pme2292	-0.935662
MEJA	pme2693	0.918939
ABA	pme2693	-0.941794
mws0040	CMHBY220349	-0.964351
SAG	CMHBY200901	-0.941331
ABA-GE	pme2693	-0.670529
BAP	pme2693	-0.788471
cZR	pme2693	-0.848714
pme0010	pme2433	0.968017
Lmgn001670	pme2433	-0.973697
Lmtn004049	pme2433	-0.963918
mws0040	pme2433	-0.981696
mws1174	pme2433	-0.979991
SAG	tZ	-0.943881
MEJA	pme2433	0.950813
ABA	pme2433	-0.91737
SA	pme0120	-0.944772
SAG	pme0010	-0.946665
ABA-GE	pme2433	-0.70963
BAP	pme2433	-0.824213
cZR	pme2433	-0.815643
Lmgn001670	pme0010	-0.953594
Lmtn004049	pme0010	-0.966859
mws0040	pme0010	-0.963668
mws1174	pme0010	-0.964038
SAG	CMHBY221497	-0.947823
MEJA	pme0010	0.921284
ABA	pme0010	-0.934704
SAG	CMHBY221994	-0.950966
mws0040	CMHBY201999	-0.966636
ABA-GE	pme0010	-0.64046
BAP	pme0010	-0.778095
cZR	pme0010	-0.808203
Lmtn004049	Lmgn001670	0.95786
mws0040	Lmgn001670	0.966181
mws1174	Lmgn001670	0.960541
SA	CMHBY228723	-0.957295
MEJA	Lmgn001670	-0.968549
ABA	Lmgn001670	0.907796
Lmtn004049	CMHBY201999	-0.969991
SAG	CMHBY231007	-0.958497
ABA-GE	Lmgn001670	0.621161
BAP	Lmgn001670	0.764535
cZR	Lmgn001670	0.783724
mws0040	Lmtn004049	0.979092
mws1174	Lmtn004049	0.977324
SAG	CMHBY221996	-0.959718
MEJA	Lmtn004049	-0.960798
ABA	Lmtn004049	0.956325
SA	pme0010	-0.960639
SAG	CMHBY219443	-0.960919
ABA-GE	Lmtn004049	0.646519
BAP	Lmtn004049	0.777814
cZR	Lmtn004049	0.809881
mws1174	mws0040	0.997535
SAG	pmb0501	-0.961062
MEJA	mws0040	-0.938701
ABA	mws0040	0.954959
SA	pme2433	-0.963788
SAG	CMHBY219434	-0.963863
ABA-GE	mws0040	0.628228
BAP	mws0040	0.749146
cZR	mws0040	0.869229
SA	CMHBY223257	-0.971061
MEJA	mws1174	-0.932287
ABA	mws1174	0.964503
SA	CMHBY213360	-0.971085
SAG	CMHBY223257	-0.971159
ABA-GE	mws1174	0.604275
BAP	mws1174	0.729126
cZR	mws1174	0.892975
MEJA	tZ	0.896791
ABA	tZ	-0.803005
SA	pmb0501	-0.974854
SAG	CMHBY220349	-0.975166
ABA-GE	tZ	-0.801805
BAP	tZ	-0.878517
cZR	tZ	-0.679272
ABA	MEJA	-0.896813
SAG	pme2693	-0.97541
SAG	CMHBY213360	-0.975478
ABA-GE	MEJA	-0.677553
BAP	MEJA	-0.814308
cZR	MEJA	-0.713829
SAG	pme0120	-0.976494
SA	pme2693	-0.978247
BAP	ABA	0.623398
cZR	ABA	0.906731
SAG	pme2433	-0.982256
ABA-GE	SA	0.616777
BAP	SA	0.738094
cZR	SA	0.870523
ABA-GE	SAG	0.67075
BAP	SAG	0.774584
cZR	SAG	0.85943
ABA-GE	ABA.GE	1
BAP	ABA.GE	0.968358
